# Supplementary material for: Identification and analysis of BAHD superfamily related to malonyl ginsenoside biosynthesis in Panax ginseng
Source: Front Plant Sci. 2023 Dec 14;14:1301084. doi: 10.3389/fpls.2023.1301084 (PMC10768564; doi:10.3389/fpls.2023.1301084)
Supplement: Supplementary file 5 [file Table_1.xlsx]

## Sheet: Table S1
Table S1. Identifification and characterization of PgBAHD genes in P. ginsneg.
NAME	gene ID	MW	pI	len_pro	len_cds	chr	start	end
PgBAHD1	g10907	50764.3	5.94083	456	1371	chr19	20751540	20753851
PgBAHD2	g130	45357.4	5.26064	402	1209	chr23	2162814	2164100
PgBAHD3	g13225	27272.3	6.94251	246	741	chr14	3984508	3985248
PgBAHD4	g13518	51577.8	6.75448	471	1416	chr14	7396100	7397515
PgBAHD5	g13519	44941.3	6.31319	410	1233	chr14	7422993	7428240
PgBAHD6	g13940	48022.1	8.12845	433	1302	chr14	12190003	12193284
PgBAHD7	g1624	46683	6.13886	419	1260	chr23	26021539	26052608
PgBAHD8	g1625	46661.9	5.90639	419	1260	chr23	26102170	26118709
PgBAHD9	g1626	46617.9	6.01592	419	1260	chr23	26235326	26238652
PgBAHD10	g17566	51402.2	5.53938	456	1371	chr9	47541760	47545372
PgBAHD11	g1821	36702.5	5.87968	330	993	chr23	32257100	32258704
PgBAHD12	g18594	50042.5	8.54949	448	1347	chr9	124588106	124589927
PgBAHD13	g18888	46999.8	8.89756	422	1269	chr9	129493391	129495173
PgBAHD14	g20512	48498.1	6.04854	433	1302	chr7	6584194	6585495
PgBAHD15	g20531	77055.6	8.88034	693	2082	chr7	6803550	6808036
PgBAHD16	g23328	45897.1	6.52287	402	1209	chr3	9918612	9919907
PgBAHD17	g25356	51754.5	5.54967	465	1398	chr3	150259227	150262859
PgBAHD18	g26740	46688.8	6.18467	421	1266	chr3	170118856	170122218
PgBAHD19	g27282	46907	6.22446	420	1263	chr18	3859514	3860776
PgBAHD20	g28355	50499.3	8.39812	455	1368	chr18	97856660	97859584
PgBAHD21	g29890	49455.9	6.37673	444	1335	chr18	128140506	128148843
PgBAHD22	g29895	50655.4	9.00457	456	1371	chr18	128204414	128205784
PgBAHD23	g30269	50274.6	5.57053	454	1365	chr18	133460097	133462249
PgBAHD24	g30423	45496.9	6.98082	405	1218	chr18	135368082	135371165
PgBAHD25	g33139	49501.8	5.21869	442	1329	chr24	98602225	98605267
PgBAHD26	g33140	50129.9	6.29289	448	1347	chr24	98620188	98621534
PgBAHD27	g34492	43593.3	6.06662	390	1173	chr15	52313734	52315537
PgBAHD28	g34532	48774.3	7.9567	437	1314	chr15	62080234	62081547
PgBAHD29	g34738	51380.4	5.94976	469	1410	chr15	86013844	86015253
PgBAHD30	g35327	48297.1	6.38134	429	1290	chr15	98882239	98883528
PgBAHD31	g3581	51593.1	5.54796	465	1398	chr10	11017538	11018935
PgBAHD32	g36031	81287.9	8.18189	720	2163	chr13	3664217	3671537
PgBAHD33	g36222	50250	7.09512	447	1344	chr13	6103318	6104661
PgBAHD34	g36224	49776.1	5.83193	447	1344	chr13	6114635	6115978
PgBAHD35	g3896	48218.8	8.70918	435	1308	chr10	16599675	16600982
PgBAHD36	g39028	50941.7	5.92208	455	1368	chr20	3875528	3876895
PgBAHD37	g39029	51309.9	6.51872	461	1386	chr20	3932459	3933844
PgBAHD38	g39030	51484.6	6.20173	462	1389	chr20	3979051	3980439
PgBAHD39	g3941	67617.9	8.91554	608	1827	chr10	17715740	17719554
PgBAHD40	g41470	49346.8	6.42266	442	1329	chr20	112429694	112436459
PgBAHD41	g41834	49872	5.41138	451	1356	chr20	117109528	117111897
PgBAHD42	g42892	48944.2	5.80425	444	1335	chr8	13287591	13288925
PgBAHD43	g42894	52925.9	5.92532	481	1446	chr8	13388514	13389959
PgBAHD44	g44057	52304.2	7.14616	470	1413	chr8	129125983	129127935
PgBAHD45	g44096	51021.2	7.11047	464	1395	chr8	132860694	132862088
PgBAHD46	g44628	48329	5.857	429	1290	chr8	146430245	146431534
PgBAHD47	g44942	50674.1	6.20451	456	1371	chr8	150156313	150158134
PgBAHD48	g46387	49647.8	8.85584	448	1347	chr1	10985452	10987265
PgBAHD49	g46665	50143.8	9.05473	448	1347	chr1	14981052	14983147
PgBAHD50	g47279	51489.3	5.38921	456	1371	chr1	28415091	28420024
PgBAHD51	g48811	50455.9	6.33712	448	1347	chr17	7592794	7594346
PgBAHD52	g49652	48895.1	6.20957	439	1320	chr17	80780950	80782269
PgBAHD53	g50468	48264.9	8.48154	436	1311	chr17	123149803	123151113
PgBAHD54	g51873	39796.2	5.83636	356	1071	chr21	79950459	79952150
PgBAHD55	g51874	38961	5.33828	352	1059	chr21	79955216	79957011
PgBAHD56	g51875	46786	5.77964	419	1260	chr21	79970592	79972393
PgBAHD57	g52027	46816.2	6.01904	419	1260	chr21	83637338	83640340
PgBAHD58	g52030	43650.6	6.42021	391	1176	chr21	83695672	83706915
PgBAHD59	g53399	45010.8	6.15961	401	1206	chr21	102766723	102767928
PgBAHD60	g53737	51311.8	6.89516	461	1386	chr16	2530623	2532423
PgBAHD61	g54118	47311.6	7.0609	422	1269	chr16	6077352	6078620
PgBAHD62	g54119	48454	6.13664	433	1302	chr16	6091360	6092661
PgBAHD63	g54134	48296.9	6.64035	432	1299	chr16	6311259	6312992
PgBAHD64	g5506	51886.5	6.61995	462	1389	chr10	138337069	138338457
PgBAHD65	g5611	51076.8	9.29842	463	1392	chr10	140257882	140260012
PgBAHD66	g56231	42088.7	5.98818	381	1146	chr6	5510687	5525012
PgBAHD67	g56320	51160.5	5.52216	462	1389	chr6	6634421	6636554
PgBAHD68	g5997	46172.8	6.21395	419	1260	chr12	2972995	2975027
PgBAHD69	g61303	48129.7	8.56413	435	1308	chr4	21035171	21036478
PgBAHD70	g61372	58862.5	8.55375	530	1593	chr4	22838852	22845586
PgBAHD71	g63184	53480.4	8.61912	486	1461	chr4	162300505	162303072
PgBAHD72	g63801	46163.7	6.20991	419	1260	chr5	3518913	3520496
PgBAHD73	g65197	47648.2	6.17206	429	1290	chr5	27924966	27926255
PgBAHD74	g65201	47859.4	5.71638	429	1290	chr5	27996110	27997399
PgBAHD75	g65422	49582.6	5.81431	445	1338	chr5	35486129	35487466
PgBAHD76	g65424	49212.3	6.83633	439	1320	chr5	35576313	35577632
PgBAHD77	g65425	50216.1	5.80607	450	1353	chr5	35580570	35581922
PgBAHD78	g65427	51892.7	6.14813	461	1386	chr5	35650956	35654577
PgBAHD79	g66581	51194.9	5.74195	464	1395	chr5	141945113	141946507
PgBAHD80	g66582	27387.1	5.77907	246	741	chr5	142147950	142149222
PgBAHD81	g66990	49888.2	8.20413	453	1362	chr5	153766047	153767408
PgBAHD82	g67237	54151.2	6.43795	489	1470	chr5	157322334	157324161
PgBAHD83	g67649	46805.1	5.77953	424	1275	chr22	4636518	4640238
PgBAHD84	g67736	98768.5	9.086	893	2682	chr22	5699398	5713809
PgBAHD85	g70280	40857.8	8.73651	366	1101	chr22	105713291	105715069
PgBAHD86	g71386	50323.9	6.39697	447	1344	chr2	9923857	9925407
PgBAHD87	g72143	48996.2	7.01412	439	1320	chr2	53518585	53519904
PgBAHD88	g7293	47770.2	5.63316	429	1290	chr12	21142885	21144174
PgBAHD89	g74514	49001	8.34474	444	1335	chr11	5949459	5950793
PgBAHD90	g74836	47355.7	6.75045	433	1302	chr11	10122230	10123531
PgBAHD91	g74838	53847.1	6.05605	490	1473	chr11	10155439	10156911
PgBAHD92	g7494	49331.4	5.68045	445	1338	chr12	26663849	26665186
PgBAHD93	g7495	98102.3	7.77497	876	2631	chr12	26714392	26720899
PgBAHD94	g7497	53195.4	6.83093	475	1428	chr12	26728999	26730965
PgBAHD95	g75268	47928	7.66351	433	1302	chr11	16005847	16009479
PgBAHD96	g76610	49664.4	6.00717	454	1365	chr11	85264218	85265667
PgBAHD97	g76657	51372.4	6.22406	469	1410	chr11	88624107	88625516
PgBAHD98	g843	41356	6.03877	370	1113	chr23	11321833	11322945
PgBAHD99	g8622	50659.3	5.46486	460	1383	chr12	128474511	128475893
PgBAHD100	g8623	45094.7	5.9343	412	1239	chr12	128507845	128509083
PgBAHD101	g8626	51435.2	6.11158	467	1404	chr12	128531541	128532944
PgBAHD102	g8627	75864.9	5.99557	684	2055	chr12	128547330	128553181
PgBAHD103	g9630	46596.6	5.84483	421	1266	chr19	4253622	4258775

## Sheet: Table S2
Table S2. Basic information on 46 other BAHD acyltransferases with genetic or biochemical characteristics in the phylogenetic tree.
Cluster	Acyltransferase name	NCBI Genbank protein ID number	Major acyl CoA donor	Major product(s)formed	Species
Clade I	Gt5AT	BAA74428	Hydroxy-cinnamoyl	Anthocyanins	G. triflora
	Dv3MAT	AAO12206	Malonyl	Anthocyanins	D. variabilis
	Sc3MaT	AAO38058	Malonyl	Anthocyanins	Pericallis cruenta
	Dm3MAT2	AAQ63616	Malonyl	Anthocyanins	Chrysanthemum × morifolium
	Dm3MAT1	AAQ63615	Malonyl	Anthocyanins	Chrysanthemum × morifolium
	NtMAT1	BAD93691	Malonyl	Flavonoid and napthol glucosides	Nicotiana tabacum
	Vh3MAT1	AAS77402	Malonyl	Quercetin 3-O-6''-O malonylglucoside	Verbena × hybrida
	Lp3MAT1	AAS77404	Malonyl	Quercetin 3-O-6''-O malonylglucoside	Lamium purpureum
	Pf3AT	BAA93475	Hydroxy-cinnamoyl	Anthocyanins	Perilla frutescens
	Ss5MaT1	AAL50566	Malonyl	Anthocyanins	Salvia splendens
	Pf5MaT	AAL50565	Malonyl	Anthocyanins	P.frutescens
Clade II	CER2	AAM64817	Unknown	C30 epicuticular waxes	A. thaliana
	Glossy2	CAA61258	Unknown	C32 epicuticular waxes	Z.mays
Clade III	SalAT	AAK73661	Acetyl	Thebaine	Papaver somniferum
	Pun1	AAV66311	Unknown	Capsaicin pathway	Capsicum annum
	DAT	AAC99311	Acetyl	Vindoline	C. roseus
	MAT	AAO13736		Minovincinine	C. roseus
	Vinorine synthase	CAD89104	Acetyl	Vinorine	R. serpentine
	Ss5MaT2	AAR26385	Malonyl	Anthocyanins	S.splendens
	CbBEAT	AAC18062	Acetyl	Benzyl acetate	C. breweri
	CmAAT4	AAW51126	Medium-chain aliphatic	Medium-chain and hydroxycinnamoyl acyl esters	C. melo
	RhAAT1	AAW31948	Acetyl	Geranyl acetate and other volatile esters	Rosa hybrid cultivar
	SAAT	AAG13130	Acetyl	Medium-chain aliphatic and benzyl esters	Fragaria × ananassa
	VAAT	CAC09062	Acetyl	Small- to medium-chain aliphatic esters	Fragaria vesca
Clade IV	ACT	AAO73071	Hydroxy-cinnamoyl	Hydroxy-cinnamoy agamatine derivatives	Hordeum vulgare
Clade V	CHAT	AAN09797	Acetyl	(Z)-3-hexen-1-yl acetate	A. thaliana
	HMT/HLT	BAD89275	Tigloyl	Quinolizidine alkaloids	Lupinus albus
	MpAAT1	AAU14879	Short- to medium-chain aliphatic	Short- to medium-chain aliphatic volatile esters	Malus × domestica
	AMAT	AAW22989	Anthraniloyl	Methyl anthranilate	Vitis labrusca
	CbBEBT	AAN09796	Benzoyl	Benzyl benzoate	C.breweri
	CmAAT3	AAW51125	Medium-chain aliphatic	Medium-chain andhydroxycinnamoyl acyl esters	C. melo
	NtBEBT	AAN09798	Benzoyl	Benzyl benzoate	N. tabacum
	BPBT	AAU06226	Benzoyl	Benzyl benzoate/phenethyl benzoate	Petunia × hybrida
	CmAAT(1-2)	CAA94432/AAL77060	Medium-chain aliphatic	Medium-chain and hydroxycinnamoyl acyl esters	C.melo
	BanAAT	CAC09063	Acetyl	Cinnamyl acetate and other medium-chain aliphatic acetate esters	Musa sapientum
	DBNTBT	AAM75818	Benzoyl	2'-deoxytaxol	Taxus canadensis
	BAPT	AAL92459	β-phenylalanoyl	N-debenzoyl-2’-deoxytaxol	Taxus cuspidata
	DBAT	AAF27621	Acetyl	Baccatin III	T. cuspidata
	DBBT	Q9FPW3	Benzoyl	7,13-diacetylbaccatin III	T. cuspidata
	TAT	AAF34254	Acetyl	Taxa-4(20),11(12)-dien-5a-yl acetate	T. cuspidata
	HCBT	CAB06430	Hydroxy-cinnamoyl/benzoyl	Dianthramides	D. caryophyllus
	HQT	CAE46932	Hydroxy-cinnamoyl	Chlorogenic acid	N. tabacum
	AsHHT1	BAC78633	Hydroxy-cinnamoyl	Avenanthramides	A. sativa
	NtHCT	CAD47830	Hydroxy-cinnamoyl	Chlorogenic acid and derivatives	N. tabacum
	AtHCT	NP_199704	Hydroxy-cinnamoyl	Chlorogenic acid and derivatives	A. thaliana
Abbreviations	ACT, agmatine coumaroyltransferase; AMAT, anthraniloyl-CoA:methanol acyltransferase; AtHCT, A. thaliana hydroxycinnamoyl-CoA:shikimate/quinate hydroxycinnamoyltransferase; AsHHT1, A. sativa hydroxycinnamoyl-CoA:hydroxyanthranilate N-hydroxycinnamoyltransferase; BanAAT, banana alcohol acyltransferase; BAPT, baccatin III O-phenylpropanoyltransferase; BPBT, benzoyl-CoA:benzyl alcohol/phenylethanol b…

## Sheet: Table S3
Table S3. The detailed information of cis-elements in the promoter regions of PgBAHD genes in P. ginseng.
gene ID	Site Name	Sequence (5′-3′)	function
PgBAHD1chr19:20749539-20751539(+)	ARE	AAACCA	cis-acting regulatory element essential for the anaerobic induction
PgBAHD1chr19:20749539-20751539(+)	ARE	AAACCA	cis-acting regulatory element essential for the anaerobic induction
PgBAHD1chr19:20749539-20751539(+)	Box 4	ATTAAT	part of a conserved DNA module involved in light responsiveness
PgBAHD1chr19:20749539-20751539(+)	Box 4	ATTAAT	part of a conserved DNA module involved in light responsiveness
PgBAHD1chr19:20749539-20751539(+)	Box 4	ATTAAT	part of a conserved DNA module involved in light responsiveness
PgBAHD1chr19:20749539-20751539(+)	Box 4	ATTAAT	part of a conserved DNA module involved in light responsiveness
PgBAHD1chr19:20749539-20751539(+)	Box 4	ATTAAT	part of a conserved DNA module involved in light responsiveness
PgBAHD1chr19:20749539-20751539(+)	Box 4	ATTAAT	part of a conserved DNA module involved in light responsiveness
PgBAHD1chr19:20749539-20751539(+)	CGTCA-motif	CGTCA	cis-acting regulatory element involved in the MeJA-responsiveness
PgBAHD1chr19:20749539-20751539(+)	GARE-motif	TCTGTTG	gibberellin-responsive element
PgBAHD1chr19:20749539-20751539(+)	GARE-motif	TCTGTTG	gibberellin-responsive element
PgBAHD1chr19:20749539-20751539(+)	GARE-motif	TCTGTTG	gibberellin-responsive element
PgBAHD1chr19:20749539-20751539(+)	G-box	CACGAC	cis-acting regulatory element involved in light responsiveness
PgBAHD1chr19:20749539-20751539(+)	MYB	CAACAG	stress responsive
PgBAHD1chr19:20749539-20751539(+)	MYB	CAACAG	stress responsive
PgBAHD1chr19:20749539-20751539(+)	MYB	CAACAG	stress responsive
PgBAHD1chr19:20749539-20751539(+)	MYB	CAACCA	stress responsive
PgBAHD1chr19:20749539-20751539(+)	MYB	TAACCA	stress responsive
PgBAHD1chr19:20749539-20751539(+)	MYB	TAACTG	stress responsive
PgBAHD1chr19:20749539-20751539(+)	P-box	CCTTTTG	gibberellin-responsive element
PgBAHD1chr19:20749539-20751539(+)	P-box	CCTTTTG	gibberellin-responsive element
PgBAHD1chr19:20749539-20751539(+)	TCA	TCATCTTCAT	salicylic acid responsiveness
PgBAHD1chr19:20749539-20751539(+)	TGACG-motif	TGACG	cis-acting regulatory element involved in the MeJA-responsiveness
PgBAHD1chr19:20749539-20751539(+)	WUN-motif	AAATTACT	wound-responsive element
PgBAHD1chr19:20749539-20751539(+)	WUN-motif	AAATTACTA	wound-responsive element
PgBAHD1chr19:20749539-20751539(+)	WUN-motif	CCATTTCAA	wound-responsive element
PgBAHD2chr23:2160813-2162813(+)	ABRE	ACGTG	cis-acting element involved in the abscisic acid responsiveness
PgBAHD2chr23:2160813-2162813(+)	ABRE	ACGTG	cis-acting element involved in the abscisic acid responsiveness
PgBAHD2chr23:2160813-2162813(+)	ABRE	ACGTG	cis-acting element involved in the abscisic acid responsiveness
PgBAHD2chr23:2160813-2162813(+)	ABRE	ACGTG	cis-acting element involved in the abscisic acid responsiveness
PgBAHD2chr23:2160813-2162813(+)	ABRE	CGTACGTGCA	cis-acting element involved in the abscisic acid responsiveness
PgBAHD2chr23:2160813-2162813(+)	ABRE	CGTACGTGCA	cis-acting element involved in the abscisic acid responsiveness
PgBAHD2chr23:2160813-2162813(+)	ARE	AAACCA	cis-acting regulatory element essential for the anaerobic induction
PgBAHD2chr23:2160813-2162813(+)	ARE	AAACCA	cis-acting regulatory element essential for the anaerobic induction
PgBAHD2chr23:2160813-2162813(+)	Box 4	ATTAAT	part of a conserved DNA module involved in light responsiveness
PgBAHD2chr23:2160813-2162813(+)	Box 4	ATTAAT	part of a conserved DNA module involved in light responsiveness
PgBAHD2chr23:2160813-2162813(+)	Box 4	ATTAAT	part of a conserved DNA module involved in light responsiveness
PgBAHD2chr23:2160813-2162813(+)	CGTCA-motif	CGTCA	cis-acting regulatory element involved in the MeJA-responsiveness
PgBAHD2chr23:2160813-2162813(+)	CGTCA-motif	CGTCA	cis-acting regulatory element involved in the MeJA-responsiveness
PgBAHD2chr23:2160813-2162813(+)	CGTCA-motif	CGTCA	cis-acting regulatory element involved in the MeJA-responsiveness
PgBAHD2chr23:2160813-2162813(+)	CGTCA-motif	CGTCA	cis-acting regulatory element involved in the MeJA-responsiveness
PgBAHD2chr23:2160813-2162813(+)	CGTCA-motif	CGTCA	cis-acting regulatory element involved in the MeJA-responsiveness
PgBAHD2chr23:2160813-2162813(+)	circadian	CAAAGATATC	cis-acting regulatory element involved in circadian control
PgBAHD2chr23:2160813-2162813(+)	circadian	CAAAGATATC	cis-acting regulatory element involved in circadian control
PgBAHD2chr23:2160813-2162813(+)	circadian	CAAAGATATC	cis-acting regulatory element involved in circadian control
PgBAHD2chr23:2160813-2162813(+)	G-box	TACGTG	cis-acting regulatory element involved in light responsiveness
PgBAHD2chr23:2160813-2162813(+)	G-box	TACGTG	cis-acting regulatory element involved in light responsiveness
PgBAHD2chr23:2160813-2162813(+)	G-box	TACGTG	cis-acting regulatory element involved in light responsiveness
PgBAHD2chr23:2160813-2162813(+)	G-box	TACGTG	cis-acting regulatory element involved in light responsiveness
PgBAHD2chr23:2160813-2162813(+)	MBS	CAACTG	MYB binding site involved in drought-inducibility
PgBAHD2chr23:2160813-2162813(+)	MBS	CAACTG	MYB binding site involved in drought-inducibility
PgBAHD2chr23:2160813-2162813(+)	MBS	CAACTG	MYB binding site involved in drought-inducibility
PgBAHD2chr23:2160813-2162813(+)	MYB	CAACCA	stress responsive
PgBAHD2chr23:2160813-2162813(+)	MYB	CAACCA	stress responsive
PgBAHD2chr23:2160813-2162813(+)	MYB	CAACTG	stress responsive
PgBAHD2chr23:2160813-2162813(+)	MYB	CAACTG	stress responsive
PgBAHD2chr23:2160813-2162813(+)	MYB	CAACTG	stress responsive
PgBAHD2chr23:2160813-2162813(+)	MYB	TAACCA	stress responsive
PgBAHD2chr23:2160813-2162813(+)	O2-site	GATGATGTGG	cis-acting regulatory element involved in zein metabolism regulation
PgBAHD2chr23:2160813-2162813(+)	O2-site	GATGATGTGG	cis-acting regulatory element involved in zein metabolism regulation
PgBAHD2chr23:2160813-2162813(+)	TCA-element	TCAGAAGAGG	cis-acting element involved in salicylic acid responsiveness
PgBAHD2chr23:2160813-2162813(+)	TGACG-motif	TGACG	cis-acting regulatory element involved in the MeJA-responsiveness
PgBAHD2chr23:2160813-2162813(+)	TGACG-motif	TGACG	cis-acting regulatory element involved in the MeJA-responsiveness
PgBAHD2chr23:2160813-2162813(+)	TGACG-motif	TGACG	cis-acting regulatory element involved in the MeJA-responsiveness
PgBAHD2chr23:2160813-2162813(+)	TGACG-motif	TGACG	cis-acting regulatory element involved in the MeJA-responsiveness
PgBAHD2chr23:2160813-2162813(+)	TGACG-motif	TGACG	cis-acting regulatory element involved in the MeJA-responsiveness
PgBAHD2chr23:2160813-2162813(+)	W box	TTGACC	WRKY binding site involved in drought-inducibility
PgBAHD3chr14:3985248-3987248(-)	ABRE	ACGTG	cis-acting element involved in the abscisic acid responsiveness
PgBAHD3chr14:3985248-3987248(-)	ABRE	ACGTG	cis-acting element involved in the abscisic acid responsiveness
PgBAHD3chr14:3985248-3987248(-)	ABRE	ACGTG	cis-acting element involved in the abscisic acid responsiveness
PgBAHD3chr14:3985248-3987248(-)	ARE	AAACCA	cis-acting regulatory element essential for the anaerobic induction
PgBAHD3chr14:3985248-3987248(-)	ARE	AAACCA	cis-acting regulatory element essential for the anaerobic induction
PgBAHD3chr14:3985248-3987248(-)	ARE	AAACCA	cis-acting regulatory element essential for the anaerobic induction
PgBAHD3chr14:3985248-3987248(-)	Box 4	ATTAAT	part of a conserved DNA module involved in light responsiveness
PgBAHD3chr14:3985248-3987248(-)	Box 4	ATTAAT	part of a conserved DNA module involved in light responsiveness
PgBAHD3chr14:3985248-3987248(-)	CGTCA-motif	CGTCA	cis-acting regulatory element involved in the MeJA-responsiveness
PgBAHD3chr14:3985248-3987248(-)	CGTCA-motif	CGTCA	cis-acting regulatory element involved in the MeJA-responsiveness
PgBAHD3chr14:3985248-3987248(-)	G-box	CACGAC	cis-acting regulatory element involved in light responsiveness
PgBAHD3chr14:3985248-3987248(-)	G-box	CACGTC	cis-acting regulatory element involved in light responsiveness
PgBAHD3chr14:3985248-3987248(-)	G-box	CACGTC	cis-acting regulatory element involved in light responsiveness
PgBAHD3chr14:3985248-3987248(-)	G-box	TACGTG	cis-acting regulatory element involved in light responsiveness
PgBAHD3chr14:3985248-3987248(-)	GC-motif	CCCCCG	enhancer-like element involved in anoxic specific inducibility
PgBAHD3chr14:3985248-3987248(-)	MYB	CAACCA	stress responsive
PgBAHD3chr14:3985248-3987248(-)	MYB	TAACCA	stress responsive
PgBAHD3chr14:3985248-3987248(-)	MYB	TAACCA	stress responsive
PgBAHD3chr14:3985248-3987248(-)	TCA	TCATCTTCAT	salicylic acid responsiveness
PgBAHD3chr14:3985248-3987248(-)	TCA-element	CCATCTTTTT	cis-acting element involved in salicylic acid responsiveness
PgBAHD3chr14:3985248-3987248(-)	TGACG-motif	TGACG	cis-acting regulatory element involved in the MeJA-responsiveness
PgBAHD3chr14:3985248-3987248(-)	TGACG-motif	TGACG	cis-acting regulatory element involved in the MeJA-responsiveness
PgBAHD3chr14:3985248-3987248(-)	W box	TTGACC	WRKY binding site involved in drought-inducibility
PgBAHD3chr14:3985248-3987248(-)	W box	TTGACC	WRKY binding site involved in drought-inducibility
PgBAHD3chr14:3985248-3987248(-)	W box	TTGACC	WRKY binding site involved in drought-inducibility
PgBAHD4chr14:7394099-7396099(+)	ABRE	ACGTG	cis-acting element involved in the abscisic acid responsiveness
PgBAHD4chr14:7394099-7396099(+)	ABRE	ACGTG	cis-acting element involved in the abscisic acid responsiveness
PgBAHD4chr14:7394099-7396099(+)	Box 4	ATTAAT	part of a conserved DNA module involved in light responsiveness
PgBAHD4chr14:7394099-7396099(+)	Box 4	ATTAAT	part of a conserved DNA module involved in light responsiveness
PgBAHD4chr14:7394099-7396099(+)	Box 4	ATTAAT	part of a conserved DNA module involved in light responsiveness
PgBAHD4chr14:7394099-7396099(+)	Box 4	ATTAAT	part of a conserved DNA module involved in light responsiveness
PgBAHD4chr14:7394099-7396099(+)	Box 4	ATTAAT	part of a conserved DNA module involved in light responsiveness
PgBAHD4chr14:7394099-7396099(+)	Box 4	ATTAAT	part of a conserved DNA module involved in light responsiveness
PgBAHD4chr14:7394099-7396099(+)	Box 4	ATTAAT	part of a conserved DNA module involved in light responsiveness
PgBAHD4chr14:7394099-7396099(+)	Box 4	ATTAAT	part of a conserved DNA module involved in light responsiveness
PgBAHD4chr14:7394099-7396099(+)	Box 4	ATTAAT	part of a conserved DNA module involved in light responsiveness
PgBAHD4chr14:7394099-7396099(+)	Box 4	ATTAAT	part of a conserved DNA module involved in light responsiveness
PgBAHD4chr14:7394099-7396099(+)	Box 4	ATTAAT	part of a conserved DNA module involved in light responsiveness
PgBAHD4chr14:7394099-7396099(+)	Box 4	ATTAAT	part of a conserved DNA module involved in light responsiveness
PgBAHD4chr14:7394099-7396099(+)	CAT-box	GCCACT	cis-acting regulatory element related to meristem expression
PgBAHD4chr14:7394099-7396099(+)	CGTCA-motif	CGTCA	cis-acting regulatory element involved in the MeJA-responsiveness
PgBAHD4chr14:7394099-7396099(+)	circadian	CAAAGATATC	cis-acting regulatory element involved in circadian control
PgBAHD4chr14:7394099-7396099(+)	G-box	CACGTT	cis-acting regulatory element involved in light responsiveness
PgBAHD4chr14:7394099-7396099(+)	G-box	CACGTT	cis-acting regulatory element involved in light responsiveness
PgBAHD4chr14:7394099-7396099(+)	G-box	TAAACGTG	cis-acting regulatory element involved in light responsiveness
PgBAHD4chr14:7394099-7396099(+)	LTR	CCGAAA	cis-acting element involved in low-temperature responsiveness
PgBAHD4chr14:7394099-7396099(+)	MYB	TAACCA	stress responsive
PgBAHD4chr14:7394099-7396099(+)	MYB	TAACCA	stress responsive
PgBAHD4chr14:7394099-7396099(+)	MYB	TAACTG	stress responsive
PgBAHD4chr14:7394099-7396099(+)	TCA	TCATCTTCAT	salicylic acid responsiveness
PgBAHD4chr14:7394099-7396099(+)	TC-rich repeats	ATTCTCTAAC	cis-acting element involved in defense and stress responsiveness
PgBAHD4chr14:7394099-7396099(+)	TGACG-motif	TGACG	cis-acting regulatory element involved in the MeJA-responsiveness
PgBAHD4chr14:7394099-7396099(+)	W box	TTGACC	WRKY binding site involved in drought-inducibility
PgBAHD4chr14:7394099-7396099(+)	WUN-motif	AAATTACT	wound-responsive element
PgBAHD5chr14:7428240-7430240(-)	ARE	AAACCA	cis-acting regulatory element essential for the anaerobic induction
PgBAHD5chr14:7428240-7430240(-)	Box 4	ATTAAT	part of a conserved DNA module involved in light responsiveness
PgBAHD5chr14:7428240-7430240(-)	Box 4	ATTAAT	part of a conserved DNA module involved in light responsiveness
PgBAHD5chr14:7428240-7430240(-)	Box 4	ATTAAT	part of a conserved DNA module involved in light responsiveness
PgBAHD5chr14:7428240-7430240(-)	Box 4	ATTAAT	part of a conserved DNA module involved in light responsiveness
PgBAHD5chr14:7428240-7430240(-)	Box 4	ATTAAT	part of a conserved DNA module involved in light responsiveness
PgBAHD5chr14:7428240-7430240(-)	CGTCA-motif	CGTCA	cis-acting regulatory element involved in the MeJA-responsiveness
PgBAHD5chr14:7428240-7430240(-)	CGTCA-motif	CGTCA	cis-acting regulatory element involved in the MeJA-responsiveness
PgBAHD5chr14:7428240-7430240(-)	CGTCA-motif	CGTCA	cis-acting regulatory element involved in the MeJA-responsiveness
PgBAHD5chr14:7428240-7430240(-)	G-box	CACGAC	cis-acting regulatory element involved in light responsiveness
PgBAHD5chr14:7428240-7430240(-)	MBS	CAACTG	MYB binding site involved in drought-inducibility
PgBAHD5chr14:7428240-7430240(-)	MYB	CAACCA	stress responsive
PgBAHD5chr14:7428240-7430240(-)	MYB	CAACTG	stress responsive
PgBAHD5chr14:7428240-7430240(-)	TATC-box	TATCCCA	cis-acting element involved in gibberellin-responsiveness
PgBAHD5chr14:7428240-7430240(-)	TC-rich repeats	GTTTTCTTAC	cis-acting element involved in defense and stress responsiveness
PgBAHD5chr14:7428240-7430240(-)	TGACG-motif	TGACG	cis-acting regulatory element involved in the MeJA-responsiveness
PgBAHD5chr14:7428240-7430240(-)	TGACG-motif	TGACG	cis-acting regulatory element involved in the MeJA-responsiveness
PgBAHD5chr14:7428240-7430240(-)	TGACG-motif	TGACG	cis-acting regulatory element involved in the MeJA-responsiveness
PgBAHD5chr14:7428240-7430240(-)	TGA-element	AACGAC	auxin-responsive element
PgBAHD5chr14:7428240-7430240(-)	TGA-element	AACGAC	auxin-responsive element
PgBAHD5chr14:7428240-7430240(-)	TGA-element	AACGAC	auxin-responsive element
PgBAHD5chr14:7428240-7430240(-)	WUN-motif	AAATTTCTT	wound-responsive element
PgBAHD5chr14:7428240-7430240(-)	WUN-motif	TTATTACAT	wound-responsive element
PgBAHD6chr14:12188002-12190002(+)	ABRE	ACGTG	cis-acting element involved in the abscisic acid responsiveness
PgBAHD6chr14:12188002-12190002(+)	ABRE	ACGTG	cis-acting element involved in the abscisic acid responsiveness
PgBAHD6chr14:12188002-12190002(+)	ABRE	ACGTG	cis-acting element involved in the abscisic acid responsiveness
PgBAHD6chr14:12188002-12190002(+)	ARE	AAACCA	cis-acting regulatory element essential for the anaerobic induction
PgBAHD6chr14:12188002-12190002(+)	Box 4	ATTAAT	part of a conserved DNA module involved in light responsiveness
PgBAHD6chr14:12188002-12190002(+)	Box 4	ATTAAT	part of a conserved DNA module involved in light responsiveness
PgBAHD6chr14:12188002-12190002(+)	Box 4	ATTAAT	part of a conserved DNA module involved in light responsiveness
PgBAHD6chr14:12188002-12190002(+)	Box 4	ATTAAT	part of a conserved DNA module involved in light responsiveness
PgBAHD6chr14:12188002-12190002(+)	Box 4	ATTAAT	part of a conserved DNA module involved in light responsiveness
PgBAHD6chr14:12188002-12190002(+)	Box 4	ATTAAT	part of a conserved DNA module involved in light responsiveness
PgBAHD6chr14:12188002-12190002(+)	Box 4	ATTAAT	part of a conserved DNA module involved in light responsiveness
PgBAHD6chr14:12188002-12190002(+)	Box 4	ATTAAT	part of a conserved DNA module involved in light responsiveness
PgBAHD6chr14:12188002-12190002(+)	Box 4	ATTAAT	part of a conserved DNA module involved in light responsiveness
PgBAHD6chr14:12188002-12190002(+)	CAT-box	GCCACT	cis-acting regulatory element related to meristem expression
PgBAHD6chr14:12188002-12190002(+)	CGTCA-motif	CGTCA	cis-acting regulatory element involved in the MeJA-responsiveness
PgBAHD6chr14:12188002-12190002(+)	CGTCA-motif	CGTCA	cis-acting regulatory element involved in the MeJA-responsiveness
PgBAHD6chr14:12188002-12190002(+)	CGTCA-motif	CGTCA	cis-acting regulatory element involved in the MeJA-responsiveness
PgBAHD6chr14:12188002-12190002(+)	G-box	CACGTT	cis-acting regulatory element involved in light responsiveness
PgBAHD6chr14:12188002-12190002(+)	G-box	TAAACGTG	cis-acting regulatory element involved in light responsiveness
PgBAHD6chr14:12188002-12190002(+)	G-box	TAACACGTAG	cis-acting regulatory element involved in light responsiveness
PgBAHD6chr14:12188002-12190002(+)	G-box	TACGTG	cis-acting regulatory element involved in light responsiveness
PgBAHD6chr14:12188002-12190002(+)	G-box	TACGTG	cis-acting regulatory element involved in light responsiveness
PgBAHD6chr14:12188002-12190002(+)	LTR	CCGAAA	cis-acting element involved in low-temperature responsiveness
PgBAHD6chr14:12188002-12190002(+)	TCA	TCATCTTCAT	salicylic acid responsiveness
PgBAHD6chr14:12188002-12190002(+)	TCA-element	CCATCTTTTT	cis-acting element involved in salicylic acid responsiveness
PgBAHD6chr14:12188002-12190002(+)	TGACG-motif	TGACG	cis-acting regulatory element involved in the MeJA-responsiveness
PgBAHD6chr14:12188002-12190002(+)	TGACG-motif	TGACG	cis-acting regulatory element involved in the MeJA-responsiveness
PgBAHD6chr14:12188002-12190002(+)	TGACG-motif	TGACG	cis-acting regulatory element involved in the MeJA-responsiveness
PgBAHD6chr14:12188002-12190002(+)	WUN-motif	CAATTACAT	wound-responsive element
PgBAHD6chr14:12188002-12190002(+)	WUN-motif	TAATTACTC	wound-responsive element
PgBAHD6chr14:12188002-12190002(+)	WUN-motif	TTATTACAT	wound-responsive element
PgBAHD7chr23:26019538-26021538(+)	ABRE	ACGTG	cis-acting element involved in the abscisic acid responsiveness
PgBAHD7chr23:26019538-26021538(+)	ABRE	ACGTG	cis-acting element involved in the abscisic acid responsiveness
PgBAHD7chr23:26019538-26021538(+)	ABRE	ACGTG	cis-acting element involved in the abscisic acid responsiveness
PgBAHD7chr23:26019538-26021538(+)	ABRE	ACGTG	cis-acting element involved in the abscisic acid responsiveness
PgBAHD7chr23:26019538-26021538(+)	ARE	AAACCA	cis-acting regulatory element essential for the anaerobic induction
PgBAHD7chr23:26019538-26021538(+)	ARE	AAACCA	cis-acting regulatory element essential for the anaerobic induction
PgBAHD7chr23:26019538-26021538(+)	Box 4	ATTAAT	part of a conserved DNA module involved in light responsiveness
PgBAHD7chr23:26019538-26021538(+)	Box 4	ATTAAT	part of a conserved DNA module involved in light responsiveness
PgBAHD7chr23:26019538-26021538(+)	CGTCA-motif	CGTCA	cis-acting regulatory element involved in the MeJA-responsiveness
PgBAHD7chr23:26019538-26021538(+)	DRE	TACCGACAT	cis-acting element involved in dehydration, low-temp, salt stresses
PgBAHD7chr23:26019538-26021538(+)	G-box	CACGAC	cis-acting regulatory element involved in light responsiveness
PgBAHD7chr23:26019538-26021538(+)	G-box	TACGTG	cis-acting regulatory element involved in light responsiveness
PgBAHD7chr23:26019538-26021538(+)	G-box	CCACGTAA	cis-acting regulatory element involved in light responsiveness
PgBAHD7chr23:26019538-26021538(+)	G-box	TACGTG	cis-acting regulatory element involved in light responsiveness
PgBAHD7chr23:26019538-26021538(+)	G-box	CACGTT	cis-acting regulatory element involved in light responsiveness
PgBAHD7chr23:26019538-26021538(+)	G-box	CACGTT	cis-acting regulatory element involved in light responsiveness
PgBAHD7chr23:26019538-26021538(+)	LTR	CCGAAA	cis-acting element involved in low-temperature responsiveness
PgBAHD7chr23:26019538-26021538(+)	RY-element	CATGCATG	cis-acting regulatory element involved in seed-specific regulation
PgBAHD7chr23:26019538-26021538(+)	TCA	TCATCTTCAT	salicylic acid responsiveness
PgBAHD7chr23:26019538-26021538(+)	TCA	TCATCTTCAT	salicylic acid responsiveness
PgBAHD7chr23:26019538-26021538(+)	TC-rich repeats	ATTCTCTAAC	cis-acting element involved in defense and stress responsiveness
PgBAHD7chr23:26019538-26021538(+)	TGACG-motif	TGACG	cis-acting regulatory element involved in the MeJA-responsiveness
PgBAHD7chr23:26019538-26021538(+)	TGA-element	AACGAC	auxin-responsive element
PgBAHD7chr23:26019538-26021538(+)	TGA-element	AACGAC	auxin-responsive element
PgBAHD7chr23:26019538-26021538(+)	TGA-element	AACGAC	auxin-responsive element
PgBAHD7chr23:26019538-26021538(+)	W box	TTGACC	WRKY binding site involved in drought-inducibility
PgBAHD7chr23:26019538-26021538(+)	W box	TTGACC	WRKY binding site involved in drought-inducibility
PgBAHD8chr23:26100169-26102169(+)	ABRE	AACCCGG	cis-acting element involved in the abscisic acid responsiveness
PgBAHD8chr23:26100169-26102169(+)	ABRE	ACGTG	cis-acting element involved in the abscisic acid responsiveness
PgBAHD8chr23:26100169-26102169(+)	ABRE	ACGTG	cis-acting element involved in the abscisic acid responsiveness
PgBAHD8chr23:26100169-26102169(+)	ARE	AAACCA	cis-acting regulatory element essential for the anaerobic induction
PgBAHD8chr23:26100169-26102169(+)	Box 4	ATTAAT	part of a conserved DNA module involved in light responsiveness
PgBAHD8chr23:26100169-26102169(+)	Box 4	ATTAAT	part of a conserved DNA module involved in light responsiveness
PgBAHD8chr23:26100169-26102169(+)	Box 4	ATTAAT	part of a conserved DNA module involved in light responsiveness
PgBAHD8chr23:26100169-26102169(+)	Box 4	ATTAAT	part of a conserved DNA module involved in light responsiveness
PgBAHD8chr23:26100169-26102169(+)	Box 4	ATTAAT	part of a conserved DNA module involved in light responsiveness
PgBAHD8chr23:26100169-26102169(+)	Box 4	ATTAAT	part of a conserved DNA module involved in light responsiveness
PgBAHD8chr23:26100169-26102169(+)	CCAAT-box	CAACGG	MYBHv1 binding site
PgBAHD8chr23:26100169-26102169(+)	CGTCA-motif	CGTCA	cis-acting regulatory element involved in the MeJA-responsiveness
PgBAHD8chr23:26100169-26102169(+)	CGTCA-motif	CGTCA	cis-acting regulatory element involved in the MeJA-responsiveness
PgBAHD8chr23:26100169-26102169(+)	CGTCA-motif	CGTCA	cis-acting regulatory element involved in the MeJA-responsiveness
PgBAHD8chr23:26100169-26102169(+)	CGTCA-motif	CGTCA	cis-acting regulatory element involved in the MeJA-responsiveness
PgBAHD8chr23:26100169-26102169(+)	CGTCA-motif	CGTCA	cis-acting regulatory element involved in the MeJA-responsiveness
PgBAHD8chr23:26100169-26102169(+)	GARE-motif	TCTGTTG	gibberellin-responsive element
PgBAHD8chr23:26100169-26102169(+)	G-box	CACGAC	cis-acting regulatory element involved in light responsiveness
PgBAHD8chr23:26100169-26102169(+)	G-box	CACGTT	cis-acting regulatory element involved in light responsiveness
PgBAHD8chr23:26100169-26102169(+)	G-box	CACGTT	cis-acting regulatory element involved in light responsiveness
PgBAHD8chr23:26100169-26102169(+)	LTR	CCGAAA	cis-acting element involved in low-temperature responsiveness
PgBAHD8chr23:26100169-26102169(+)	MBS	CAACTG	MYB binding site involved in drought-inducibility
PgBAHD8chr23:26100169-26102169(+)	MBS	CAACTG	MYB binding site involved in drought-inducibility
PgBAHD8chr23:26100169-26102169(+)	MYB	CAACAG	stress responsive
PgBAHD8chr23:26100169-26102169(+)	MYB	CAACCA	stress responsive
PgBAHD8chr23:26100169-26102169(+)	MYB	CAACCA	stress responsive
PgBAHD8chr23:26100169-26102169(+)	MYB	CAACCA	stress responsive
PgBAHD8chr23:26100169-26102169(+)	MYB	CAACTG	stress responsive
PgBAHD8chr23:26100169-26102169(+)	MYB	CAACTG	stress responsive
PgBAHD8chr23:26100169-26102169(+)	MYB	TAACTG	stress responsive
PgBAHD8chr23:26100169-26102169(+)	MYB	TAACTG	stress responsive
PgBAHD8chr23:26100169-26102169(+)	O2-site	GATGATGTGG	cis-acting regulatory element involved in zein metabolism regulation
PgBAHD8chr23:26100169-26102169(+)	P-box	CCTTTTG	gibberellin-responsive element
PgBAHD8chr23:26100169-26102169(+)	P-box	CCTTTTG	gibberellin-responsive element
PgBAHD8chr23:26100169-26102169(+)	TCA	TCATCTTCAT	salicylic acid responsiveness
PgBAHD8chr23:26100169-26102169(+)	TC-rich repeats	ATTCTCTAAC	cis-acting element involved in defense and stress responsiveness
PgBAHD8chr23:26100169-26102169(+)	TGACG-motif	TGACG	cis-acting regulatory element involved in the MeJA-responsiveness
PgBAHD8chr23:26100169-26102169(+)	TGACG-motif	TGACG	cis-acting regulatory element involved in the MeJA-responsiveness
PgBAHD8chr23:26100169-26102169(+)	TGACG-motif	TGACG	cis-acting regulatory element involved in the MeJA-responsiveness
PgBAHD8chr23:26100169-26102169(+)	TGACG-motif	TGACG	cis-acting regulatory element involved in the MeJA-responsiveness
PgBAHD8chr23:26100169-26102169(+)	TGACG-motif	TGACG	cis-acting regulatory element involved in the MeJA-responsiveness
PgBAHD8chr23:26100169-26102169(+)	W box	TTGACC	WRKY binding site involved in drought-inducibility
PgBAHD8chr23:26100169-26102169(+)	WUN-motif	ACATTACGG	wound-responsive element
PgBAHD8chr23:26100169-26102169(+)	WUN-motif	CAATTACAT	wound-responsive element
PgBAHD9chr23:26233325-26235325(+)	ABRE	ACGTG	cis-acting element involved in the abscisic acid responsiveness
PgBAHD9chr23:26233325-26235325(+)	ARE	AAACCA	cis-acting regulatory element essential for the anaerobic induction
PgBAHD9chr23:26233325-26235325(+)	ARE	AAACCA	cis-acting regulatory element essential for the anaerobic induction
PgBAHD9chr23:26233325-26235325(+)	ARE	AAACCA	cis-acting regulatory element essential for the anaerobic induction
PgBAHD9chr23:26233325-26235325(+)	Box 4	ATTAAT	part of a conserved DNA module involved in light responsiveness
PgBAHD9chr23:26233325-26235325(+)	Box 4	ATTAAT	part of a conserved DNA module involved in light responsiveness
PgBAHD9chr23:26233325-26235325(+)	Box 4	ATTAAT	part of a conserved DNA module involved in light responsiveness
PgBAHD9chr23:26233325-26235325(+)	Box 4	ATTAAT	part of a conserved DNA module involved in light responsiveness
PgBAHD9chr23:26233325-26235325(+)	Box 4	ATTAAT	part of a conserved DNA module involved in light responsiveness
PgBAHD9chr23:26233325-26235325(+)	Box 4	ATTAAT	part of a conserved DNA module involved in light responsiveness
PgBAHD9chr23:26233325-26235325(+)	Box 4	ATTAAT	part of a conserved DNA module involved in light responsiveness
PgBAHD9chr23:26233325-26235325(+)	Box 4	ATTAAT	part of a conserved DNA module involved in light responsiveness
PgBAHD9chr23:26233325-26235325(+)	Box 4	ATTAAT	part of a conserved DNA module involved in light responsiveness
PgBAHD9chr23:26233325-26235325(+)	CCAAT-box	CAACGG	MYBHv1 binding site
PgBAHD9chr23:26233325-26235325(+)	CGTCA-motif	CGTCA	cis-acting regulatory element involved in the MeJA-responsiveness
PgBAHD9chr23:26233325-26235325(+)	CGTCA-motif	CGTCA	cis-acting regulatory element involved in the MeJA-responsiveness
PgBAHD9chr23:26233325-26235325(+)	GARE-motif	TCTGTTG	gibberellin-responsive element
PgBAHD9chr23:26233325-26235325(+)	G-box	CACGAC	cis-acting regulatory element involved in light responsiveness
PgBAHD9chr23:26233325-26235325(+)	G-box	CACGTT	cis-acting regulatory element involved in light responsiveness
PgBAHD9chr23:26233325-26235325(+)	MBS	CAACTG	MYB binding site involved in drought-inducibility
PgBAHD9chr23:26233325-26235325(+)	MYB	CAACAG	stress responsive
PgBAHD9chr23:26233325-26235325(+)	MYB	CAACAG	stress responsive
PgBAHD9chr23:26233325-26235325(+)	MYB	CAACCA	stress responsive
PgBAHD9chr23:26233325-26235325(+)	MYB	CAACCA	stress responsive
PgBAHD9chr23:26233325-26235325(+)	MYB	CAACTG	stress responsive
PgBAHD9chr23:26233325-26235325(+)	MYB	TAACCA	stress responsive
PgBAHD9chr23:26233325-26235325(+)	MYB	TAACTG	stress responsive
PgBAHD9chr23:26233325-26235325(+)	P-box	CCTTTTG	gibberellin-responsive element
PgBAHD9chr23:26233325-26235325(+)	TCA	TCATCTTCAT	salicylic acid responsiveness
PgBAHD9chr23:26233325-26235325(+)	TCA	TCATCTTCAT	salicylic acid responsiveness
PgBAHD9chr23:26233325-26235325(+)	TC-rich repeats	ATTCTCTAAC	cis-acting element involved in defense and stress responsiveness
PgBAHD9chr23:26233325-26235325(+)	TGACG-motif	TGACG	cis-acting regulatory element involved in the MeJA-responsiveness
PgBAHD9chr23:26233325-26235325(+)	TGACG-motif	TGACG	cis-acting regulatory element involved in the MeJA-responsiveness
PgBAHD9chr23:26233325-26235325(+)	WUN-motif	AAATTACT	wound-responsive element
PgBAHD10chr9:47539759-47541759(+)	ARE	AAACCA	cis-acting regulatory element essential for the anaerobic induction
PgBAHD10chr9:47539759-47541759(+)	Box 4	ATTAAT	part of a conserved DNA module involved in light responsiveness
PgBAHD10chr9:47539759-47541759(+)	Box 4	ATTAAT	part of a conserved DNA module involved in light responsiveness
PgBAHD10chr9:47539759-47541759(+)	Box 4	ATTAAT	part of a conserved DNA module involved in light responsiveness
PgBAHD10chr9:47539759-47541759(+)	CCAAT-box	CAACGG	MYBHv1 binding site
PgBAHD10chr9:47539759-47541759(+)	CGTCA-motif	CGTCA	cis-acting regulatory element involved in the MeJA-responsiveness
PgBAHD10chr9:47539759-47541759(+)	circadian	CAAAGATATC	cis-acting regulatory element involved in circadian control
PgBAHD10chr9:47539759-47541759(+)	G-box	CACGAC	cis-acting regulatory element involved in light responsiveness
PgBAHD10chr9:47539759-47541759(+)	G-box	CACGAC	cis-acting regulatory element involved in light responsiveness
PgBAHD10chr9:47539759-47541759(+)	LTR	CCGAAA	cis-acting element involved in low-temperature responsiveness
PgBAHD10chr9:47539759-47541759(+)	MYB	CAACCA	stress responsive
PgBAHD10chr9:47539759-47541759(+)	MYB	CAACCA	stress responsive
PgBAHD10chr9:47539759-47541759(+)	MYB	TAACTG	stress responsive
PgBAHD10chr9:47539759-47541759(+)	O2-site	GATGATGTGG	cis-acting regulatory element involved in zein metabolism regulation
PgBAHD10chr9:47539759-47541759(+)	TCA	TCATCTTCAT	salicylic acid responsiveness
PgBAHD10chr9:47539759-47541759(+)	TGACG-motif	TGACG	cis-acting regulatory element involved in the MeJA-responsiveness
PgBAHD10chr9:47539759-47541759(+)	TGA-element	AACGAC	auxin-responsive element
PgBAHD11chr23:32258704-32260704(-)	ABRE	ACGTG	cis-acting element involved in the abscisic acid responsiveness
PgBAHD11chr23:32258704-32260704(-)	ABRE	ACGTG	cis-acting element involved in the abscisic acid responsiveness
PgBAHD11chr23:32258704-32260704(-)	ABRE	ACGTG	cis-acting element involved in the abscisic acid responsiveness
PgBAHD11chr23:32258704-32260704(-)	ABRE	CACGTG	cis-acting element involved in the abscisic acid responsiveness
PgBAHD11chr23:32258704-32260704(-)	ABRE	GACACGTGGC	cis-acting element involved in the abscisic acid responsiveness
PgBAHD11chr23:32258704-32260704(-)	ABRE	TACGGTC	cis-acting element involved in the abscisic acid responsiveness
PgBAHD11chr23:32258704-32260704(-)	ARE	AAACCA	cis-acting regulatory element essential for the anaerobic induction
PgBAHD11chr23:32258704-32260704(-)	Box 4	ATTAAT	part of a conserved DNA module involved in light responsiveness
PgBAHD11chr23:32258704-32260704(-)	Box 4	ATTAAT	part of a conserved DNA module involved in light responsiveness
PgBAHD11chr23:32258704-32260704(-)	Box 4	ATTAAT	part of a conserved DNA module involved in light responsiveness
PgBAHD11chr23:32258704-32260704(-)	Box 4	ATTAAT	part of a conserved DNA module involved in light responsiveness
PgBAHD11chr23:32258704-32260704(-)	Box 4	ATTAAT	part of a conserved DNA module involved in light responsiveness
PgBAHD11chr23:32258704-32260704(-)	Box 4	ATTAAT	part of a conserved DNA module involved in light responsiveness
PgBAHD11chr23:32258704-32260704(-)	CGTCA-motif	CGTCA	cis-acting regulatory element involved in the MeJA-responsiveness
PgBAHD11chr23:32258704-32260704(-)	G-box	ACACGTG(G/t)CACC	cis-acting regulatory element involved in light responsiveness
PgBAHD11chr23:32258704-32260704(-)	G-box	ACACGTGGC	cis-acting regulatory element involved in light responsiveness
PgBAHD11chr23:32258704-32260704(-)	G-box	CACGTG	cis-acting regulatory element involved in light responsiveness
PgBAHD11chr23:32258704-32260704(-)	G-box	CACGTG	cis-acting regulatory element involved in light responsiveness
PgBAHD11chr23:32258704-32260704(-)	G-box	CACGTT	cis-acting regulatory element involved in light responsiveness
PgBAHD11chr23:32258704-32260704(-)	G-box	TACGTG	cis-acting regulatory element involved in light responsiveness
PgBAHD11chr23:32258704-32260704(-)	MYB	CAACCA	stress responsive
PgBAHD11chr23:32258704-32260704(-)	MYB	CAACCA	stress responsive
PgBAHD11chr23:32258704-32260704(-)	MYB	TAACTG	stress responsive
PgBAHD11chr23:32258704-32260704(-)	O2-site	GATGATGTGG	cis-acting regulatory element involved in zein metabolism regulation
PgBAHD11chr23:32258704-32260704(-)	O2-site	GTTGACGTGA	cis-acting regulatory element involved in zein metabolism regulation
PgBAHD11chr23:32258704-32260704(-)	TCA	TCATCTTCAT	salicylic acid responsiveness
PgBAHD11chr23:32258704-32260704(-)	TCA	TCATCTTCAT	salicylic acid responsiveness
PgBAHD11chr23:32258704-32260704(-)	TGACG-motif	TGACG	cis-acting regulatory element involved in the MeJA-responsiveness
PgBAHD11chr23:32258704-32260704(-)	W box	TTGACC	WRKY binding site involved in drought-inducibility
PgBAHD12chr9:124589927-124591927(-)	ARE	AAACCA	cis-acting regulatory element essential for the anaerobic induction
PgBAHD12chr9:124589927-124591927(-)	Box 4	ATTAAT	part of a conserved DNA module involved in light responsiveness
PgBAHD12chr9:124589927-124591927(-)	Box 4	ATTAAT	part of a conserved DNA module involved in light responsiveness
PgBAHD12chr9:124589927-124591927(-)	Box 4	ATTAAT	part of a conserved DNA module involved in light responsiveness
PgBAHD12chr9:124589927-124591927(-)	Box 4	ATTAAT	part of a conserved DNA module involved in light responsiveness
PgBAHD12chr9:124589927-124591927(-)	Box 4	ATTAAT	part of a conserved DNA module involved in light responsiveness
PgBAHD12chr9:124589927-124591927(-)	Box 4	ATTAAT	part of a conserved DNA module involved in light responsiveness
PgBAHD12chr9:124589927-124591927(-)	Box 4	ATTAAT	part of a conserved DNA module involved in light responsiveness
PgBAHD12chr9:124589927-124591927(-)	Box 4	ATTAAT	part of a conserved DNA module involved in light responsiveness
PgBAHD12chr9:124589927-124591927(-)	Box 4	ATTAAT	part of a conserved DNA module involved in light responsiveness
PgBAHD12chr9:124589927-124591927(-)	Box 4	ATTAAT	part of a conserved DNA module involved in light responsiveness
PgBAHD12chr9:124589927-124591927(-)	CAT-box	GCCACT	cis-acting regulatory element related to meristem expression
PgBAHD12chr9:124589927-124591927(-)	CAT-box	GCCACT	cis-acting regulatory element related to meristem expression
PgBAHD12chr9:124589927-124591927(-)	MYB	CAACCA	stress responsive
PgBAHD12chr9:124589927-124591927(-)	TCA-element	CCATCTTTTT	cis-acting element involved in salicylic acid responsiveness
PgBAHD12chr9:124589927-124591927(-)	TGA-element	AACGAC	auxin-responsive element
PgBAHD12chr9:124589927-124591927(-)	WUN-motif	AAATTACT	wound-responsive element
PgBAHD13chr9:129495173-129497173(-)	ABRE	ACGTG	cis-acting element involved in the abscisic acid responsiveness
PgBAHD13chr9:129495173-129497173(-)	ABRE	CGTACGTGCA	cis-acting element involved in the abscisic acid responsiveness
PgBAHD13chr9:129495173-129497173(-)	ARE	AAACCA	cis-acting regulatory element essential for the anaerobic induction
PgBAHD13chr9:129495173-129497173(-)	ARE	AAACCA	cis-acting regulatory element essential for the anaerobic induction
PgBAHD13chr9:129495173-129497173(-)	Box 4	ATTAAT	part of a conserved DNA module involved in light responsiveness
PgBAHD13chr9:129495173-129497173(-)	Box 4	ATTAAT	part of a conserved DNA module involved in light responsiveness
PgBAHD13chr9:129495173-129497173(-)	Box 4	ATTAAT	part of a conserved DNA module involved in light responsiveness
PgBAHD13chr9:129495173-129497173(-)	Box 4	ATTAAT	part of a conserved DNA module involved in light responsiveness
PgBAHD13chr9:129495173-129497173(-)	Box 4	ATTAAT	part of a conserved DNA module involved in light responsiveness
PgBAHD13chr9:129495173-129497173(-)	Box 4	ATTAAT	part of a conserved DNA module involved in light responsiveness
PgBAHD13chr9:129495173-129497173(-)	CCAAT-box	CAACGG	MYBHv1 binding site
PgBAHD13chr9:129495173-129497173(-)	CGTCA-motif	CGTCA	cis-acting regulatory element involved in the MeJA-responsiveness
PgBAHD13chr9:129495173-129497173(-)	circadian	CAAAGATATC	cis-acting regulatory element involved in circadian control
PgBAHD13chr9:129495173-129497173(-)	G-box	CCACGTAA	cis-acting regulatory element involved in light responsiveness
PgBAHD13chr9:129495173-129497173(-)	G-box	TAACACGTAG	cis-acting regulatory element involved in light responsiveness
PgBAHD13chr9:129495173-129497173(-)	G-box	TACGTG	cis-acting regulatory element involved in light responsiveness
PgBAHD13chr9:129495173-129497173(-)	LTR	CCGAAA	cis-acting element involved in low-temperature responsiveness
PgBAHD13chr9:129495173-129497173(-)	MYB	CAACCA	stress responsive
PgBAHD13chr9:129495173-129497173(-)	MYB	CAACCA	stress responsive
PgBAHD13chr9:129495173-129497173(-)	MYB	TAACTG	stress responsive
PgBAHD13chr9:129495173-129497173(-)	TATC-box	TATCCCA	cis-acting element involved in gibberellin-responsiveness
PgBAHD13chr9:129495173-129497173(-)	TCA-element	CCATCTTTTT	cis-acting element involved in salicylic acid responsiveness
PgBAHD13chr9:129495173-129497173(-)	TCA-element	CCATCTTTTT	cis-acting element involved in salicylic acid responsiveness
PgBAHD13chr9:129495173-129497173(-)	TC-rich repeats	GTTTTCTTAC	cis-acting element involved in defense and stress responsiveness
PgBAHD13chr9:129495173-129497173(-)	TGACG-motif	TGACG	cis-acting regulatory element involved in the MeJA-responsiveness
PgBAHD13chr9:129495173-129497173(-)	WUN-motif	AAATTACTA	wound-responsive element
PgBAHD14chr7:6582193-6584193(+)	ABRE	ACGTG	cis-acting element involved in the abscisic acid responsiveness
PgBAHD14chr7:6582193-6584193(+)	ABRE	CGTACGTGCA	cis-acting element involved in the abscisic acid responsiveness
PgBAHD14chr7:6582193-6584193(+)	ARE	AAACCA	cis-acting regulatory element essential for the anaerobic induction
PgBAHD14chr7:6582193-6584193(+)	ARE	AAACCA	cis-acting regulatory element essential for the anaerobic induction
PgBAHD14chr7:6582193-6584193(+)	ARE	AAACCA	cis-acting regulatory element essential for the anaerobic induction
PgBAHD14chr7:6582193-6584193(+)	ARE	AAACCA	cis-acting regulatory element essential for the anaerobic induction
PgBAHD14chr7:6582193-6584193(+)	Box 4	ATTAAT	part of a conserved DNA module involved in light responsiveness
PgBAHD14chr7:6582193-6584193(+)	Box 4	ATTAAT	part of a conserved DNA module involved in light responsiveness
PgBAHD14chr7:6582193-6584193(+)	Box 4	ATTAAT	part of a conserved DNA module involved in light responsiveness
PgBAHD14chr7:6582193-6584193(+)	Box 4	ATTAAT	part of a conserved DNA module involved in light responsiveness
PgBAHD14chr7:6582193-6584193(+)	Box 4	ATTAAT	part of a conserved DNA module involved in light responsiveness
PgBAHD14chr7:6582193-6584193(+)	CGTCA-motif	CGTCA	cis-acting regulatory element involved in the MeJA-responsiveness
PgBAHD14chr7:6582193-6584193(+)	G-box	CACGAC	cis-acting regulatory element involved in light responsiveness
PgBAHD14chr7:6582193-6584193(+)	G-box	TACGTG	cis-acting regulatory element involved in light responsiveness
PgBAHD14chr7:6582193-6584193(+)	LTR	CCGAAA	cis-acting element involved in low-temperature responsiveness
PgBAHD14chr7:6582193-6584193(+)	MBS	CAACTG	MYB binding site involved in drought-inducibility
PgBAHD14chr7:6582193-6584193(+)	MYB	CAACAG	stress responsive
PgBAHD14chr7:6582193-6584193(+)	MYB	CAACAG	stress responsive
PgBAHD14chr7:6582193-6584193(+)	MYB	CAACCA	stress responsive
PgBAHD14chr7:6582193-6584193(+)	MYB	CAACTG	stress responsive
PgBAHD14chr7:6582193-6584193(+)	MYB	TAACCA	stress responsive
PgBAHD14chr7:6582193-6584193(+)	MYB	TAACTG	stress responsive
PgBAHD14chr7:6582193-6584193(+)	MYB	TAACTG	stress responsive
PgBAHD14chr7:6582193-6584193(+)	P-box	CCTTTTG	gibberellin-responsive element
PgBAHD14chr7:6582193-6584193(+)	P-box	CCTTTTG	gibberellin-responsive element
PgBAHD14chr7:6582193-6584193(+)	TCA	TCATCTTCAT	salicylic acid responsiveness
PgBAHD14chr7:6582193-6584193(+)	TGACG-motif	TGACG	cis-acting regulatory element involved in the MeJA-responsiveness
PgBAHD14chr7:6582193-6584193(+)	W box	TTGACC	WRKY binding site involved in drought-inducibility
PgBAHD14chr7:6582193-6584193(+)	W box	TTGACC	WRKY binding site involved in drought-inducibility
PgBAHD15chr7:6808036-6810036(-)	ABRE	ACGTG	cis-acting element involved in the abscisic acid responsiveness
PgBAHD15chr7:6808036-6810036(-)	ABRE	TACGTGTC	cis-acting element involved in the abscisic acid responsiveness
PgBAHD15chr7:6808036-6810036(-)	Box 4	ATTAAT	part of a conserved DNA module involved in light responsiveness
PgBAHD15chr7:6808036-6810036(-)	Box 4	ATTAAT	part of a conserved DNA module involved in light responsiveness
PgBAHD15chr7:6808036-6810036(-)	Box 4	ATTAAT	part of a conserved DNA module involved in light responsiveness
PgBAHD15chr7:6808036-6810036(-)	Box 4	ATTAAT	part of a conserved DNA module involved in light responsiveness
PgBAHD15chr7:6808036-6810036(-)	Box 4	ATTAAT	part of a conserved DNA module involved in light responsiveness
PgBAHD15chr7:6808036-6810036(-)	Box 4	ATTAAT	part of a conserved DNA module involved in light responsiveness
PgBAHD15chr7:6808036-6810036(-)	Box 4	ATTAAT	part of a conserved DNA module involved in light responsiveness
PgBAHD15chr7:6808036-6810036(-)	Box 4	ATTAAT	part of a conserved DNA module involved in light responsiveness
PgBAHD15chr7:6808036-6810036(-)	Box 4	ATTAAT	part of a conserved DNA module involved in light responsiveness
PgBAHD15chr7:6808036-6810036(-)	Box 4	ATTAAT	part of a conserved DNA module involved in light responsiveness
PgBAHD15chr7:6808036-6810036(-)	Box 4	ATTAAT	part of a conserved DNA module involved in light responsiveness
PgBAHD15chr7:6808036-6810036(-)	Box 4	ATTAAT	part of a conserved DNA module involved in light responsiveness
PgBAHD15chr7:6808036-6810036(-)	Box 4	ATTAAT	part of a conserved DNA module involved in light responsiveness
PgBAHD15chr7:6808036-6810036(-)	Box 4	ATTAAT	part of a conserved DNA module involved in light responsiveness
PgBAHD15chr7:6808036-6810036(-)	Box 4	ATTAAT	part of a conserved DNA module involved in light responsiveness
PgBAHD15chr7:6808036-6810036(-)	Box 4	ATTAAT	part of a conserved DNA module involved in light responsiveness
PgBAHD15chr7:6808036-6810036(-)	Box 4	ATTAAT	part of a conserved DNA module involved in light responsiveness
PgBAHD15chr7:6808036-6810036(-)	CGTCA-motif	CGTCA	cis-acting regulatory element involved in the MeJA-responsiveness
PgBAHD15chr7:6808036-6810036(-)	G-box	TACGTG	cis-acting regulatory element involved in light responsiveness
PgBAHD15chr7:6808036-6810036(-)	MBS	CAACTG	MYB binding site involved in drought-inducibility
PgBAHD15chr7:6808036-6810036(-)	MYB	CAACTG	stress responsive
PgBAHD15chr7:6808036-6810036(-)	MYB	TAACCA	stress responsive
PgBAHD15chr7:6808036-6810036(-)	TC-rich repeats	GTTTTCTTAC	cis-acting element involved in defense and stress responsiveness
PgBAHD15chr7:6808036-6810036(-)	TGACG-motif	TGACG	cis-acting regulatory element involved in the MeJA-responsiveness
PgBAHD15chr7:6808036-6810036(-)	TGA-element	AACGAC	auxin-responsive element
PgBAHD15chr7:6808036-6810036(-)	W box	TTGACC	WRKY binding site involved in drought-inducibility
PgBAHD15chr7:6808036-6810036(-)	W box	TTGACC	WRKY binding site involved in drought-inducibility
PgBAHD15chr7:6808036-6810036(-)	W box	TTGACC	WRKY binding site involved in drought-inducibility
PgBAHD15chr7:6808036-6810036(-)	WUN-motif	AAATTTCTT	wound-responsive element
PgBAHD16chr3:9916611-9918611(+)	ABRE	ACGTG	cis-acting element involved in the abscisic acid responsiveness
PgBAHD16chr3:9916611-9918611(+)	ABRE	ACGTG	cis-acting element involved in the abscisic acid responsiveness
PgBAHD16chr3:9916611-9918611(+)	ABRE	ACGTG	cis-acting element involved in the abscisic acid responsiveness
PgBAHD16chr3:9916611-9918611(+)	ABRE	ACGTG	cis-acting element involved in the abscisic acid responsiveness
PgBAHD16chr3:9916611-9918611(+)	ARE	AAACCA	cis-acting regulatory element essential for the anaerobic induction
PgBAHD16chr3:9916611-9918611(+)	ARE	AAACCA	cis-acting regulatory element essential for the anaerobic induction
PgBAHD16chr3:9916611-9918611(+)	ARE	AAACCA	cis-acting regulatory element essential for the anaerobic induction
PgBAHD16chr3:9916611-9918611(+)	Box 4	ATTAAT	part of a conserved DNA module involved in light responsiveness
PgBAHD16chr3:9916611-9918611(+)	Box 4	ATTAAT	part of a conserved DNA module involved in light responsiveness
PgBAHD16chr3:9916611-9918611(+)	Box 4	ATTAAT	part of a conserved DNA module involved in light responsiveness
PgBAHD16chr3:9916611-9918611(+)	Box 4	ATTAAT	part of a conserved DNA module involved in light responsiveness
PgBAHD16chr3:9916611-9918611(+)	Box 4	ATTAAT	part of a conserved DNA module involved in light responsiveness
PgBAHD16chr3:9916611-9918611(+)	Box 4	ATTAAT	part of a conserved DNA module involved in light responsiveness
PgBAHD16chr3:9916611-9918611(+)	CGTCA-motif	CGTCA	cis-acting regulatory element involved in the MeJA-responsiveness
PgBAHD16chr3:9916611-9918611(+)	circadian	CAAAGATATC	cis-acting regulatory element involved in circadian control
PgBAHD16chr3:9916611-9918611(+)	circadian	CAAAGATATC	cis-acting regulatory element involved in circadian control
PgBAHD16chr3:9916611-9918611(+)	G-box	CACGTC	cis-acting regulatory element involved in light responsiveness
PgBAHD16chr3:9916611-9918611(+)	G-box	TACGTG	cis-acting regulatory element involved in light responsiveness
PgBAHD16chr3:9916611-9918611(+)	G-box	TACGTG	cis-acting regulatory element involved in light responsiveness
PgBAHD16chr3:9916611-9918611(+)	G-box	TACGTG	cis-acting regulatory element involved in light responsiveness
PgBAHD16chr3:9916611-9918611(+)	LTR	CCGAAA	cis-acting element involved in low-temperature responsiveness
PgBAHD16chr3:9916611-9918611(+)	LTR	CCGAAA	cis-acting element involved in low-temperature responsiveness
PgBAHD16chr3:9916611-9918611(+)	MYB	CAACCA	stress responsive
PgBAHD16chr3:9916611-9918611(+)	MYB	CAACCA	stress responsive
PgBAHD16chr3:9916611-9918611(+)	MYB	CAACCA	stress responsive
PgBAHD16chr3:9916611-9918611(+)	MYB	CAACCA	stress responsive
PgBAHD16chr3:9916611-9918611(+)	MYB	TAACTG	stress responsive
PgBAHD16chr3:9916611-9918611(+)	MYB	TAACTG	stress responsive
PgBAHD16chr3:9916611-9918611(+)	MYB	TAACTG	stress responsive
PgBAHD16chr3:9916611-9918611(+)	TCA	TCATCTTCAT	salicylic acid responsiveness
PgBAHD16chr3:9916611-9918611(+)	TC-rich repeats	ATTCTCTAAC	cis-acting element involved in defense and stress responsiveness
PgBAHD16chr3:9916611-9918611(+)	TC-rich repeats	ATTCTCTAAC	cis-acting element involved in defense and stress responsiveness
PgBAHD16chr3:9916611-9918611(+)	TGACG-motif	TGACG	cis-acting regulatory element involved in the MeJA-responsiveness
PgBAHD16chr3:9916611-9918611(+)	TGA-element	AACGAC	auxin-responsive element
PgBAHD16chr3:9916611-9918611(+)	WUN-motif	AAATTACT	wound-responsive element
PgBAHD17chr3:150262859-150264859(-)	ARE	AAACCA	cis-acting regulatory element essential for the anaerobic induction
PgBAHD17chr3:150262859-150264859(-)	ARE	AAACCA	cis-acting regulatory element essential for the anaerobic induction
PgBAHD17chr3:150262859-150264859(-)	ARE	AAACCA	cis-acting regulatory element essential for the anaerobic induction
PgBAHD17chr3:150262859-150264859(-)	ARE	AAACCA	cis-acting regulatory element essential for the anaerobic induction
PgBAHD17chr3:150262859-150264859(-)	Box 4	ATTAAT	part of a conserved DNA module involved in light responsiveness
PgBAHD17chr3:150262859-150264859(-)	CGTCA-motif	CGTCA	cis-acting regulatory element involved in the MeJA-responsiveness
PgBAHD17chr3:150262859-150264859(-)	GARE-motif	TCTGTTG	gibberellin-responsive element
PgBAHD17chr3:150262859-150264859(-)	GARE-motif	TCTGTTG	gibberellin-responsive element
PgBAHD17chr3:150262859-150264859(-)	MBS	CAACTG	MYB binding site involved in drought-inducibility
PgBAHD17chr3:150262859-150264859(-)	MBS	CAACTG	MYB binding site involved in drought-inducibility
PgBAHD17chr3:150262859-150264859(-)	MYB	CAACAG	stress responsive
PgBAHD17chr3:150262859-150264859(-)	MYB	CAACAG	stress responsive
PgBAHD17chr3:150262859-150264859(-)	MYB	CAACTG	stress responsive
PgBAHD17chr3:150262859-150264859(-)	MYB	CAACTG	stress responsive
PgBAHD17chr3:150262859-150264859(-)	MYB	TAACCA	stress responsive
PgBAHD17chr3:150262859-150264859(-)	MYB	TAACTG	stress responsive
PgBAHD17chr3:150262859-150264859(-)	MYB	TAACTG	stress responsive
PgBAHD17chr3:150262859-150264859(-)	MYB	TAACTG	stress responsive
PgBAHD17chr3:150262859-150264859(-)	TCA-element	CCATCTTTTT	cis-acting element involved in salicylic acid responsiveness
PgBAHD17chr3:150262859-150264859(-)	TGACG-motif	TGACG	cis-acting regulatory element involved in the MeJA-responsiveness
PgBAHD17chr3:150262859-150264859(-)	W box	TTGACC	WRKY binding site involved in drought-inducibility
PgBAHD17chr3:150262859-150264859(-)	WUN-motif	AAATTACT	wound-responsive element
PgBAHD17chr3:150262859-150264859(-)	WUN-motif	AAATTACTA	wound-responsive element
PgBAHD17chr3:150262859-150264859(-)	WUN-motif	CCATTTCAA	wound-responsive element
PgBAHD18chr3:170122218-170124218(-)	ABRE	ACGTG	cis-acting element involved in the abscisic acid responsiveness
PgBAHD18chr3:170122218-170124218(-)	ABRE	ACGTG	cis-acting element involved in the abscisic acid responsiveness
PgBAHD18chr3:170122218-170124218(-)	ARE	AAACCA	cis-acting regulatory element essential for the anaerobic induction
PgBAHD18chr3:170122218-170124218(-)	Box 4	ATTAAT	part of a conserved DNA module involved in light responsiveness
PgBAHD18chr3:170122218-170124218(-)	Box 4	ATTAAT	part of a conserved DNA module involved in light responsiveness
PgBAHD18chr3:170122218-170124218(-)	Box 4	ATTAAT	part of a conserved DNA module involved in light responsiveness
PgBAHD18chr3:170122218-170124218(-)	Box 4	ATTAAT	part of a conserved DNA module involved in light responsiveness
PgBAHD18chr3:170122218-170124218(-)	Box 4	ATTAAT	part of a conserved DNA module involved in light responsiveness
PgBAHD18chr3:170122218-170124218(-)	CGTCA-motif	CGTCA	cis-acting regulatory element involved in the MeJA-responsiveness
PgBAHD18chr3:170122218-170124218(-)	circadian	CAAAGATATC	cis-acting regulatory element involved in circadian control
PgBAHD18chr3:170122218-170124218(-)	G-box	CACGTC	cis-acting regulatory element involved in light responsiveness
PgBAHD18chr3:170122218-170124218(-)	G-box	CACGTC	cis-acting regulatory element involved in light responsiveness
PgBAHD18chr3:170122218-170124218(-)	G-box	GCCACGTGGA	cis-acting regulatory element involved in light responsiveness
PgBAHD18chr3:170122218-170124218(-)	MYB	CAACCA	stress responsive
PgBAHD18chr3:170122218-170124218(-)	MYB	TAACCA	stress responsive
PgBAHD18chr3:170122218-170124218(-)	MYB	TAACCA	stress responsive
PgBAHD18chr3:170122218-170124218(-)	MYB	TAACCA	stress responsive
PgBAHD18chr3:170122218-170124218(-)	MYB	TAACCA	stress responsive
PgBAHD18chr3:170122218-170124218(-)	MYB	TAACCA	stress responsive
PgBAHD18chr3:170122218-170124218(-)	MYB	TAACTG	stress responsive
PgBAHD18chr3:170122218-170124218(-)	MYB	TAACTG	stress responsive
PgBAHD18chr3:170122218-170124218(-)	P-box	CCTTTTG	gibberellin-responsive element
PgBAHD18chr3:170122218-170124218(-)	TCA	TCATCTTCAT	salicylic acid responsiveness
PgBAHD18chr3:170122218-170124218(-)	TCA	TCATCTTCAT	salicylic acid responsiveness
PgBAHD18chr3:170122218-170124218(-)	TC-rich repeats	GTTTTCTTAC	cis-acting element involved in defense and stress responsiveness
PgBAHD18chr3:170122218-170124218(-)	TGACG-motif	TGACG	cis-acting regulatory element involved in the MeJA-responsiveness
PgBAHD18chr3:170122218-170124218(-)	TGA-element	AACGAC	auxin-responsive element
PgBAHD18chr3:170122218-170124218(-)	W box	TTGACC	WRKY binding site involved in drought-inducibility
PgBAHD18chr3:170122218-170124218(-)	WUN-motif	AAATTTCTT	wound-responsive element
PgBAHD19chr18:3860776-3862776(-)	ABRE	ACGTG	cis-acting element involved in the abscisic acid responsiveness
PgBAHD19chr18:3860776-3862776(-)	ABRE	ACGTG	cis-acting element involved in the abscisic acid responsiveness
PgBAHD19chr18:3860776-3862776(-)	ARE	AAACCA	cis-acting regulatory element essential for the anaerobic induction
PgBAHD19chr18:3860776-3862776(-)	Box 4	ATTAAT	part of a conserved DNA module involved in light responsiveness
PgBAHD19chr18:3860776-3862776(-)	Box 4	ATTAAT	part of a conserved DNA module involved in light responsiveness
PgBAHD19chr18:3860776-3862776(-)	Box 4	ATTAAT	part of a conserved DNA module involved in light responsiveness
PgBAHD19chr18:3860776-3862776(-)	CCAAT-box	CAACGG	MYBHv1 binding site
PgBAHD19chr18:3860776-3862776(-)	CGTCA-motif	CGTCA	cis-acting regulatory element involved in the MeJA-responsiveness
PgBAHD19chr18:3860776-3862776(-)	CGTCA-motif	CGTCA	cis-acting regulatory element involved in the MeJA-responsiveness
PgBAHD19chr18:3860776-3862776(-)	CGTCA-motif	CGTCA	cis-acting regulatory element involved in the MeJA-responsiveness
PgBAHD19chr18:3860776-3862776(-)	G-box	CACGTC	cis-acting regulatory element involved in light responsiveness
PgBAHD19chr18:3860776-3862776(-)	G-box	CACGTT	cis-acting regulatory element involved in light responsiveness
PgBAHD19chr18:3860776-3862776(-)	G-box	TAAACGTG	cis-acting regulatory element involved in light responsiveness
PgBAHD19chr18:3860776-3862776(-)	MBS	CAACTG	MYB binding site involved in drought-inducibility
PgBAHD19chr18:3860776-3862776(-)	MBS	CAACTG	MYB binding site involved in drought-inducibility
PgBAHD19chr18:3860776-3862776(-)	MYB	CAACCA	stress responsive
PgBAHD19chr18:3860776-3862776(-)	MYB	CAACTG	stress responsive
PgBAHD19chr18:3860776-3862776(-)	MYB	CAACTG	stress responsive
PgBAHD19chr18:3860776-3862776(-)	MYB	TAACCA	stress responsive
PgBAHD19chr18:3860776-3862776(-)	MYB	TAACTG	stress responsive
PgBAHD19chr18:3860776-3862776(-)	RY-element	CATGCATG	cis-acting regulatory element involved in seed-specific regulation
PgBAHD19chr18:3860776-3862776(-)	RY-element	CATGCATG	cis-acting regulatory element involved in seed-specific regulation
PgBAHD19chr18:3860776-3862776(-)	TC-rich repeats	ATTCTCTAAC	cis-acting element involved in defense and stress responsiveness
PgBAHD19chr18:3860776-3862776(-)	TC-rich repeats	ATTCTCTAAC	cis-acting element involved in defense and stress responsiveness
PgBAHD19chr18:3860776-3862776(-)	TGACG-motif	TGACG	cis-acting regulatory element involved in the MeJA-responsiveness
PgBAHD19chr18:3860776-3862776(-)	TGACG-motif	TGACG	cis-acting regulatory element involved in the MeJA-responsiveness
PgBAHD19chr18:3860776-3862776(-)	TGACG-motif	TGACG	cis-acting regulatory element involved in the MeJA-responsiveness
PgBAHD19chr18:3860776-3862776(-)	TGA-element	AACGAC	auxin-responsive element
PgBAHD19chr18:3860776-3862776(-)	W box	TTGACC	WRKY binding site involved in drought-inducibility
PgBAHD20chr18:97859584-97861584(-)	ABRE	ACGTG	cis-acting element involved in the abscisic acid responsiveness
PgBAHD20chr18:97859584-97861584(-)	ABRE	ACGTG	cis-acting element involved in the abscisic acid responsiveness
PgBAHD20chr18:97859584-97861584(-)	ABRE	ACGTG	cis-acting element involved in the abscisic acid responsiveness
PgBAHD20chr18:97859584-97861584(-)	ABRE	ACGTG	cis-acting element involved in the abscisic acid responsiveness
PgBAHD20chr18:97859584-97861584(-)	ABRE	ACGTG	cis-acting element involved in the abscisic acid responsiveness
PgBAHD20chr18:97859584-97861584(-)	ABRE	ACGTG	cis-acting element involved in the abscisic acid responsiveness
PgBAHD20chr18:97859584-97861584(-)	ABRE	ACGTG	cis-acting element involved in the abscisic acid responsiveness
PgBAHD20chr18:97859584-97861584(-)	ABRE	ACGTG	cis-acting element involved in the abscisic acid responsiveness
PgBAHD20chr18:97859584-97861584(-)	ABRE	ACGTG	cis-acting element involved in the abscisic acid responsiveness
PgBAHD20chr18:97859584-97861584(-)	ABRE	CACGTG	cis-acting element involved in the abscisic acid responsiveness
PgBAHD20chr18:97859584-97861584(-)	ABRE	CACGTG	cis-acting element involved in the abscisic acid responsiveness
PgBAHD20chr18:97859584-97861584(-)	ABRE	GACACGTGGC	cis-acting element involved in the abscisic acid responsiveness
PgBAHD20chr18:97859584-97861584(-)	ARE	AAACCA	cis-acting regulatory element essential for the anaerobic induction
PgBAHD20chr18:97859584-97861584(-)	Box 4	ATTAAT	part of a conserved DNA module involved in light responsiveness
PgBAHD20chr18:97859584-97861584(-)	Box 4	ATTAAT	part of a conserved DNA module involved in light responsiveness
PgBAHD20chr18:97859584-97861584(-)	Box 4	ATTAAT	part of a conserved DNA module involved in light responsiveness
PgBAHD20chr18:97859584-97861584(-)	Box 4	ATTAAT	part of a conserved DNA module involved in light responsiveness
PgBAHD20chr18:97859584-97861584(-)	Box 4	ATTAAT	part of a conserved DNA module involved in light responsiveness
PgBAHD20chr18:97859584-97861584(-)	Box 4	ATTAAT	part of a conserved DNA module involved in light responsiveness
PgBAHD20chr18:97859584-97861584(-)	CGTCA-motif	CGTCA	cis-acting regulatory element involved in the MeJA-responsiveness
PgBAHD20chr18:97859584-97861584(-)	CGTCA-motif	CGTCA	cis-acting regulatory element involved in the MeJA-responsiveness
PgBAHD20chr18:97859584-97861584(-)	CGTCA-motif	CGTCA	cis-acting regulatory element involved in the MeJA-responsiveness
PgBAHD20chr18:97859584-97861584(-)	CGTCA-motif	CGTCA	cis-acting regulatory element involved in the MeJA-responsiveness
PgBAHD20chr18:97859584-97861584(-)	CGTCA-motif	CGTCA	cis-acting regulatory element involved in the MeJA-responsiveness
PgBAHD20chr18:97859584-97861584(-)	CGTCA-motif	CGTCA	cis-acting regulatory element involved in the MeJA-responsiveness
PgBAHD20chr18:97859584-97861584(-)	CGTCA-motif	CGTCA	cis-acting regulatory element involved in the MeJA-responsiveness
PgBAHD20chr18:97859584-97861584(-)	G-box	ACACGTG(G/t)CACC	cis-acting regulatory element involved in light responsiveness
PgBAHD20chr18:97859584-97861584(-)	G-box	ACACGTG(G/t)CACC	cis-acting regulatory element involved in light responsiveness
PgBAHD20chr18:97859584-97861584(-)	G-box	ACACGTG(G/t)CACC	cis-acting regulatory element involved in light responsiveness
PgBAHD20chr18:97859584-97861584(-)	G-box	ACACGTGGC	cis-acting regulatory element involved in light responsiveness
PgBAHD20chr18:97859584-97861584(-)	G-box	CACGTC	cis-acting regulatory element involved in light responsiveness
PgBAHD20chr18:97859584-97861584(-)	G-box	CACGTC	cis-acting regulatory element involved in light responsiveness
PgBAHD20chr18:97859584-97861584(-)	G-box	CACGTC	cis-acting regulatory element involved in light responsiveness
PgBAHD20chr18:97859584-97861584(-)	G-box	CACGTC	cis-acting regulatory element involved in light responsiveness
PgBAHD20chr18:97859584-97861584(-)	G-box	CACGTC	cis-acting regulatory element involved in light responsiveness
PgBAHD20chr18:97859584-97861584(-)	G-box	CACGTG	cis-acting regulatory element involved in light responsiveness
PgBAHD20chr18:97859584-97861584(-)	G-box	CACGTG	cis-acting regulatory element involved in light responsiveness
PgBAHD20chr18:97859584-97861584(-)	G-box	CACGTG	cis-acting regulatory element involved in light responsiveness
PgBAHD20chr18:97859584-97861584(-)	G-box	CACGTG	cis-acting regulatory element involved in light responsiveness
PgBAHD20chr18:97859584-97861584(-)	G-box	CAGACGTGGCA	cis-acting regulatory element involved in light responsiveness
PgBAHD20chr18:97859584-97861584(-)	G-box	CAGACGTGGCA	cis-acting regulatory element involved in light responsiveness
PgBAHD20chr18:97859584-97861584(-)	G-box	CCACGTAA	cis-acting regulatory element involved in light responsiveness
PgBAHD20chr18:97859584-97861584(-)	G-box	TACGTG	cis-acting regulatory element involved in light responsiveness
PgBAHD20chr18:97859584-97861584(-)	G-box	TACGTG	cis-acting regulatory element involved in light responsiveness
PgBAHD20chr18:97859584-97861584(-)	LTR	CCGAAA	cis-acting element involved in low-temperature responsiveness
PgBAHD20chr18:97859584-97861584(-)	MBS	CAACTG	MYB binding site involved in drought-inducibility
PgBAHD20chr18:97859584-97861584(-)	MYB	CAACCA	stress responsive
PgBAHD20chr18:97859584-97861584(-)	MYB	CAACCA	stress responsive
PgBAHD20chr18:97859584-97861584(-)	MYB	CAACTG	stress responsive
PgBAHD20chr18:97859584-97861584(-)	MYB	TAACCA	stress responsive
PgBAHD20chr18:97859584-97861584(-)	TCA-element	CCATCTTTTT	cis-acting element involved in salicylic acid responsiveness
PgBAHD20chr18:97859584-97861584(-)	TGACG-motif	TGACG	cis-acting regulatory element involved in the MeJA-responsiveness
PgBAHD20chr18:97859584-97861584(-)	TGACG-motif	TGACG	cis-acting regulatory element involved in the MeJA-responsiveness
PgBAHD20chr18:97859584-97861584(-)	TGACG-motif	TGACG	cis-acting regulatory element involved in the MeJA-responsiveness
PgBAHD20chr18:97859584-97861584(-)	TGACG-motif	TGACG	cis-acting regulatory element involved in the MeJA-responsiveness
PgBAHD20chr18:97859584-97861584(-)	TGACG-motif	TGACG	cis-acting regulatory element involved in the MeJA-responsiveness
PgBAHD20chr18:97859584-97861584(-)	TGACG-motif	TGACG	cis-acting regulatory element involved in the MeJA-responsiveness
PgBAHD20chr18:97859584-97861584(-)	TGACG-motif	TGACG	cis-acting regulatory element involved in the MeJA-responsiveness
PgBAHD20chr18:97859584-97861584(-)	TGA-element	AACGAC	auxin-responsive element
PgBAHD20chr18:97859584-97861584(-)	TGA-element	AACGAC	auxin-responsive element
PgBAHD20chr18:97859584-97861584(-)	W box	TTGACC	WRKY binding site involved in drought-inducibility
PgBAHD20chr18:97859584-97861584(-)	W box	TTGACC	WRKY binding site involved in drought-inducibility
PgBAHD20chr18:97859584-97861584(-)	W box	TTGACC	WRKY binding site involved in drought-inducibility
PgBAHD20chr18:97859584-97861584(-)	W box	TTGACC	WRKY binding site involved in drought-inducibility
PgBAHD20chr18:97859584-97861584(-)	W box	TTGACC	WRKY binding site involved in drought-inducibility
PgBAHD20chr18:97859584-97861584(-)	WUN-motif	AAATTACTA	wound-responsive element
PgBAHD21chr18:128148843-128150843(-)	ABRE	ACGTG	cis-acting element involved in the abscisic acid responsiveness
PgBAHD21chr18:128148843-128150843(-)	ABRE	CACGTG	cis-acting element involved in the abscisic acid responsiveness
PgBAHD21chr18:128148843-128150843(-)	ARE	AAACCA	cis-acting regulatory element essential for the anaerobic induction
PgBAHD21chr18:128148843-128150843(-)	Box 4	ATTAAT	part of a conserved DNA module involved in light responsiveness
PgBAHD21chr18:128148843-128150843(-)	Box 4	ATTAAT	part of a conserved DNA module involved in light responsiveness
PgBAHD21chr18:128148843-128150843(-)	Box 4	ATTAAT	part of a conserved DNA module involved in light responsiveness
PgBAHD21chr18:128148843-128150843(-)	Box 4	ATTAAT	part of a conserved DNA module involved in light responsiveness
PgBAHD21chr18:128148843-128150843(-)	Box 4	ATTAAT	part of a conserved DNA module involved in light responsiveness
PgBAHD21chr18:128148843-128150843(-)	Box 4	ATTAAT	part of a conserved DNA module involved in light responsiveness
PgBAHD21chr18:128148843-128150843(-)	CCAAT-box	CAACGG	MYBHv1 binding site
PgBAHD21chr18:128148843-128150843(-)	CGTCA-motif	CGTCA	cis-acting regulatory element involved in the MeJA-responsiveness
PgBAHD21chr18:128148843-128150843(-)	circadian	CAAAGATATC	cis-acting regulatory element involved in circadian control
PgBAHD21chr18:128148843-128150843(-)	G-box	CACGTG	cis-acting regulatory element involved in light responsiveness
PgBAHD21chr18:128148843-128150843(-)	G-box	CACGTG	cis-acting regulatory element involved in light responsiveness
PgBAHD21chr18:128148843-128150843(-)	LTR	CCGAAA	cis-acting element involved in low-temperature responsiveness
PgBAHD21chr18:128148843-128150843(-)	MBS	CAACTG	MYB binding site involved in drought-inducibility
PgBAHD21chr18:128148843-128150843(-)	MSA-like	(T/C)C(T/C)AACGG(T/C)(T/C)A	cis-acting element involved in cell cycle regulation
PgBAHD21chr18:128148843-128150843(-)	MYB	CAACTG	stress responsive
PgBAHD21chr18:128148843-128150843(-)	MYB	TAACCA	stress responsive
PgBAHD21chr18:128148843-128150843(-)	MYB	TAACCA	stress responsive
PgBAHD21chr18:128148843-128150843(-)	TCA	TCATCTTCAT	salicylic acid responsiveness
PgBAHD21chr18:128148843-128150843(-)	TC-rich repeats	ATTCTCTAAC	cis-acting element involved in defense and stress responsiveness
PgBAHD21chr18:128148843-128150843(-)	TC-rich repeats	ATTCTCTAAC	cis-acting element involved in defense and stress responsiveness
PgBAHD21chr18:128148843-128150843(-)	TC-rich repeats	ATTCTCTAAC	cis-acting element involved in defense and stress responsiveness
PgBAHD21chr18:128148843-128150843(-)	TC-rich repeats	GTTTTCTTAC	cis-acting element involved in defense and stress responsiveness
PgBAHD21chr18:128148843-128150843(-)	TGACG-motif	TGACG	cis-acting regulatory element involved in the MeJA-responsiveness
PgBAHD21chr18:128148843-128150843(-)	TGA-element	AACGAC	auxin-responsive element
PgBAHD21chr18:128148843-128150843(-)	TGA-element	AACGAC	auxin-responsive element
PgBAHD21chr18:128148843-128150843(-)	TGA-element	AACGAC	auxin-responsive element
PgBAHD22chr18:128202413-128204413(+)	ARE	AAACCA	cis-acting regulatory element essential for the anaerobic induction
PgBAHD22chr18:128202413-128204413(+)	ARE	AAACCA	cis-acting regulatory element essential for the anaerobic induction
PgBAHD22chr18:128202413-128204413(+)	Box 4	ATTAAT	part of a conserved DNA module involved in light responsiveness
PgBAHD22chr18:128202413-128204413(+)	Box 4	ATTAAT	part of a conserved DNA module involved in light responsiveness
PgBAHD22chr18:128202413-128204413(+)	Box 4	ATTAAT	part of a conserved DNA module involved in light responsiveness
PgBAHD22chr18:128202413-128204413(+)	Box 4	ATTAAT	part of a conserved DNA module involved in light responsiveness
PgBAHD22chr18:128202413-128204413(+)	CGTCA-motif	CGTCA	cis-acting regulatory element involved in the MeJA-responsiveness
PgBAHD22chr18:128202413-128204413(+)	LTR	CCGAAA	cis-acting element involved in low-temperature responsiveness
PgBAHD22chr18:128202413-128204413(+)	MBS	CAACTG	MYB binding site involved in drought-inducibility
PgBAHD22chr18:128202413-128204413(+)	MBS	CAACTG	MYB binding site involved in drought-inducibility
PgBAHD22chr18:128202413-128204413(+)	MYB	CAACAG	stress responsive
PgBAHD22chr18:128202413-128204413(+)	MYB	CAACTG	stress responsive
PgBAHD22chr18:128202413-128204413(+)	MYB	CAACTG	stress responsive
PgBAHD22chr18:128202413-128204413(+)	MYB	TAACCA	stress responsive
PgBAHD22chr18:128202413-128204413(+)	MYB	TAACCA	stress responsive
PgBAHD22chr18:128202413-128204413(+)	MYB	TAACTG	stress responsive
PgBAHD22chr18:128202413-128204413(+)	TCA	TCATCTTCAT	salicylic acid responsiveness
PgBAHD22chr18:128202413-128204413(+)	TC-rich repeats	ATTCTCTAAC	cis-acting element involved in defense and stress responsiveness
PgBAHD22chr18:128202413-128204413(+)	TGACG-motif	TGACG	cis-acting regulatory element involved in the MeJA-responsiveness
PgBAHD22chr18:128202413-128204413(+)	W box	TTGACC	WRKY binding site involved in drought-inducibility
PgBAHD23chr18:133458096-133460096(+)	ABRE	ACGTG	cis-acting element involved in the abscisic acid responsiveness
PgBAHD23chr18:133458096-133460096(+)	ABRE	ACGTG	cis-acting element involved in the abscisic acid responsiveness
PgBAHD23chr18:133458096-133460096(+)	ARE	AAACCA	cis-acting regulatory element essential for the anaerobic induction
PgBAHD23chr18:133458096-133460096(+)	Box 4	ATTAAT	part of a conserved DNA module involved in light responsiveness
PgBAHD23chr18:133458096-133460096(+)	Box 4	ATTAAT	part of a conserved DNA module involved in light responsiveness
PgBAHD23chr18:133458096-133460096(+)	Box 4	ATTAAT	part of a conserved DNA module involved in light responsiveness
PgBAHD23chr18:133458096-133460096(+)	Box 4	ATTAAT	part of a conserved DNA module involved in light responsiveness
PgBAHD23chr18:133458096-133460096(+)	Box 4	ATTAAT	part of a conserved DNA module involved in light responsiveness
PgBAHD23chr18:133458096-133460096(+)	Box 4	ATTAAT	part of a conserved DNA module involved in light responsiveness
PgBAHD23chr18:133458096-133460096(+)	Box 4	ATTAAT	part of a conserved DNA module involved in light responsiveness
PgBAHD23chr18:133458096-133460096(+)	CGTCA-motif	CGTCA	cis-acting regulatory element involved in the MeJA-responsiveness
PgBAHD23chr18:133458096-133460096(+)	GARE-motif	TCTGTTG	gibberellin-responsive element
PgBAHD23chr18:133458096-133460096(+)	G-box	CACGTC	cis-acting regulatory element involved in light responsiveness
PgBAHD23chr18:133458096-133460096(+)	G-box	CACGTT	cis-acting regulatory element involved in light responsiveness
PgBAHD23chr18:133458096-133460096(+)	LTR	CCGAAA	cis-acting element involved in low-temperature responsiveness
PgBAHD23chr18:133458096-133460096(+)	MYB	CAACAG	stress responsive
PgBAHD23chr18:133458096-133460096(+)	MYB	CAACAG	stress responsive
PgBAHD23chr18:133458096-133460096(+)	MYB	CAACAG	stress responsive
PgBAHD23chr18:133458096-133460096(+)	MYB	TAACCA	stress responsive
PgBAHD23chr18:133458096-133460096(+)	O2-site	GTTGACGTGA	cis-acting regulatory element involved in zein metabolism regulation
PgBAHD23chr18:133458096-133460096(+)	P-box	CCTTTTG	gibberellin-responsive element
PgBAHD23chr18:133458096-133460096(+)	TGACG-motif	TGACG	cis-acting regulatory element involved in the MeJA-responsiveness
PgBAHD23chr18:133458096-133460096(+)	WUN-motif	AAATTTCCT	wound-responsive element
PgBAHD24chr18:135366081-135368081(+)	ABRE	ACGTG	cis-acting element involved in the abscisic acid responsiveness
PgBAHD24chr18:135366081-135368081(+)	ARE	AAACCA	cis-acting regulatory element essential for the anaerobic induction
PgBAHD24chr18:135366081-135368081(+)	Box 4	ATTAAT	part of a conserved DNA module involved in light responsiveness
PgBAHD24chr18:135366081-135368081(+)	Box 4	ATTAAT	part of a conserved DNA module involved in light responsiveness
PgBAHD24chr18:135366081-135368081(+)	CAT-box	GCCACT	cis-acting regulatory element related to meristem expression
PgBAHD24chr18:135366081-135368081(+)	CAT-box	GCCACT	cis-acting regulatory element related to meristem expression
PgBAHD24chr18:135366081-135368081(+)	G-box	TACGTG	cis-acting regulatory element involved in light responsiveness
PgBAHD24chr18:135366081-135368081(+)	LTR	CCGAAA	cis-acting element involved in low-temperature responsiveness
PgBAHD24chr18:135366081-135368081(+)	MBS	CAACTG	MYB binding site involved in drought-inducibility
PgBAHD24chr18:135366081-135368081(+)	MYB	CAACCA	stress responsive
PgBAHD24chr18:135366081-135368081(+)	MYB	CAACTG	stress responsive
PgBAHD24chr18:135366081-135368081(+)	MYB	TAACTG	stress responsive
PgBAHD24chr18:135366081-135368081(+)	O2-site	GATGACATGG	cis-acting regulatory element involved in zein metabolism regulation
PgBAHD24chr18:135366081-135368081(+)	O2-site	GATGATGTGG	cis-acting regulatory element involved in zein metabolism regulation
PgBAHD24chr18:135366081-135368081(+)	TCA-element	CCATCTTTTT	cis-acting element involved in salicylic acid responsiveness
PgBAHD24chr18:135366081-135368081(+)	TC-rich repeats	ATTCTCTAAC	cis-acting element involved in defense and stress responsiveness
PgBAHD24chr18:135366081-135368081(+)	TC-rich repeats	ATTCTCTAAC	cis-acting element involved in defense and stress responsiveness
PgBAHD25chr24:98605267-98607267(-)	ABRE	ACGTG	cis-acting element involved in the abscisic acid responsiveness
PgBAHD25chr24:98605267-98607267(-)	ABRE	ACGTG	cis-acting element involved in the abscisic acid responsiveness
PgBAHD25chr24:98605267-98607267(-)	Box 4	ATTAAT	part of a conserved DNA module involved in light responsiveness
PgBAHD25chr24:98605267-98607267(-)	Box 4	ATTAAT	part of a conserved DNA module involved in light responsiveness
PgBAHD25chr24:98605267-98607267(-)	Box 4	ATTAAT	part of a conserved DNA module involved in light responsiveness
PgBAHD25chr24:98605267-98607267(-)	Box 4	ATTAAT	part of a conserved DNA module involved in light responsiveness
PgBAHD25chr24:98605267-98607267(-)	Box 4	ATTAAT	part of a conserved DNA module involved in light responsiveness
PgBAHD25chr24:98605267-98607267(-)	CGTCA-motif	CGTCA	cis-acting regulatory element involved in the MeJA-responsiveness
PgBAHD25chr24:98605267-98607267(-)	circadian	CAAAGATATC	cis-acting regulatory element involved in circadian control
PgBAHD25chr24:98605267-98607267(-)	G-box	CACGAC	cis-acting regulatory element involved in light responsiveness
PgBAHD25chr24:98605267-98607267(-)	G-box	CACGTC	cis-acting regulatory element involved in light responsiveness
PgBAHD25chr24:98605267-98607267(-)	G-box	CACGTT	cis-acting regulatory element involved in light responsiveness
PgBAHD25chr24:98605267-98607267(-)	GC-motif	CCCCCG	enhancer-like element involved in anoxic specific inducibility
PgBAHD25chr24:98605267-98607267(-)	LTR	CCGAAA	cis-acting element involved in low-temperature responsiveness
PgBAHD25chr24:98605267-98607267(-)	MBS	CAACTG	MYB binding site involved in drought-inducibility
PgBAHD25chr24:98605267-98607267(-)	MYB	CAACAG	stress responsive
PgBAHD25chr24:98605267-98607267(-)	MYB	CAACAG	stress responsive
PgBAHD25chr24:98605267-98607267(-)	MYB	CAACCA	stress responsive
PgBAHD25chr24:98605267-98607267(-)	MYB	CAACCA	stress responsive
PgBAHD25chr24:98605267-98607267(-)	MYB	CAACCA	stress responsive
PgBAHD25chr24:98605267-98607267(-)	MYB	CAACTG	stress responsive
PgBAHD25chr24:98605267-98607267(-)	MYB	TAACCA	stress responsive
PgBAHD25chr24:98605267-98607267(-)	P-box	CCTTTTG	gibberellin-responsive element
PgBAHD25chr24:98605267-98607267(-)	TCA-element	CCATCTTTTT	cis-acting element involved in salicylic acid responsiveness
PgBAHD25chr24:98605267-98607267(-)	TCA-element	CCATCTTTTT	cis-acting element involved in salicylic acid responsiveness
PgBAHD25chr24:98605267-98607267(-)	TC-rich repeats	GTTTTCTTAC	cis-acting element involved in defense and stress responsiveness
PgBAHD25chr24:98605267-98607267(-)	TGACG-motif	TGACG	cis-acting regulatory element involved in the MeJA-responsiveness
PgBAHD25chr24:98605267-98607267(-)	WUN-motif	AAATTACT	wound-responsive element
PgBAHD26chr24:98621534-98623534(-)	ARE	AAACCA	cis-acting regulatory element essential for the anaerobic induction
PgBAHD26chr24:98621534-98623534(-)	ARE	AAACCA	cis-acting regulatory element essential for the anaerobic induction
PgBAHD26chr24:98621534-98623534(-)	Box 4	ATTAAT	part of a conserved DNA module involved in light responsiveness
PgBAHD26chr24:98621534-98623534(-)	Box 4	ATTAAT	part of a conserved DNA module involved in light responsiveness
PgBAHD26chr24:98621534-98623534(-)	Box 4	ATTAAT	part of a conserved DNA module involved in light responsiveness
PgBAHD26chr24:98621534-98623534(-)	Box 4	ATTAAT	part of a conserved DNA module involved in light responsiveness
PgBAHD26chr24:98621534-98623534(-)	Box 4	ATTAAT	part of a conserved DNA module involved in light responsiveness
PgBAHD26chr24:98621534-98623534(-)	Box 4	ATTAAT	part of a conserved DNA module involved in light responsiveness
PgBAHD26chr24:98621534-98623534(-)	Box 4	ATTAAT	part of a conserved DNA module involved in light responsiveness
PgBAHD26chr24:98621534-98623534(-)	Box 4	ATTAAT	part of a conserved DNA module involved in light responsiveness
PgBAHD26chr24:98621534-98623534(-)	Box 4	ATTAAT	part of a conserved DNA module involved in light responsiveness
PgBAHD26chr24:98621534-98623534(-)	CGTCA-motif	CGTCA	cis-acting regulatory element involved in the MeJA-responsiveness
PgBAHD26chr24:98621534-98623534(-)	CGTCA-motif	CGTCA	cis-acting regulatory element involved in the MeJA-responsiveness
PgBAHD26chr24:98621534-98623534(-)	CGTCA-motif	CGTCA	cis-acting regulatory element involved in the MeJA-responsiveness
PgBAHD26chr24:98621534-98623534(-)	G-box	CACGAC	cis-acting regulatory element involved in light responsiveness
PgBAHD26chr24:98621534-98623534(-)	MBS	CAACTG	MYB binding site involved in drought-inducibility
PgBAHD26chr24:98621534-98623534(-)	MSA-like	(T/C)C(T/C)AACGG(T/C)(T/C)A	cis-acting element involved in cell cycle regulation
PgBAHD26chr24:98621534-98623534(-)	MYB	CAACCA	stress responsive
PgBAHD26chr24:98621534-98623534(-)	MYB	CAACCA	stress responsive
PgBAHD26chr24:98621534-98623534(-)	MYB	CAACTG	stress responsive
PgBAHD26chr24:98621534-98623534(-)	MYB	TAACCA	stress responsive
PgBAHD26chr24:98621534-98623534(-)	TCA-element	CCATCTTTTT	cis-acting element involved in salicylic acid responsiveness
PgBAHD26chr24:98621534-98623534(-)	TCA-element	CCATCTTTTT	cis-acting element involved in salicylic acid responsiveness
PgBAHD26chr24:98621534-98623534(-)	TGACG-motif	TGACG	cis-acting regulatory element involved in the MeJA-responsiveness
PgBAHD26chr24:98621534-98623534(-)	TGACG-motif	TGACG	cis-acting regulatory element involved in the MeJA-responsiveness
PgBAHD26chr24:98621534-98623534(-)	TGACG-motif	TGACG	cis-acting regulatory element involved in the MeJA-responsiveness
PgBAHD26chr24:98621534-98623534(-)	W box	TTGACC	WRKY binding site involved in drought-inducibility
PgBAHD27chr15:52311733-52313733(+)	ABRE	ACGTG	cis-acting element involved in the abscisic acid responsiveness
PgBAHD27chr15:52311733-52313733(+)	ABRE	TACGGTC	cis-acting element involved in the abscisic acid responsiveness
PgBAHD27chr15:52311733-52313733(+)	ARE	AAACCA	cis-acting regulatory element essential for the anaerobic induction
PgBAHD27chr15:52311733-52313733(+)	Box 4	ATTAAT	part of a conserved DNA module involved in light responsiveness
PgBAHD27chr15:52311733-52313733(+)	Box 4	ATTAAT	part of a conserved DNA module involved in light responsiveness
PgBAHD27chr15:52311733-52313733(+)	Box 4	ATTAAT	part of a conserved DNA module involved in light responsiveness
PgBAHD27chr15:52311733-52313733(+)	Box 4	ATTAAT	part of a conserved DNA module involved in light responsiveness
PgBAHD27chr15:52311733-52313733(+)	Box 4	ATTAAT	part of a conserved DNA module involved in light responsiveness
PgBAHD27chr15:52311733-52313733(+)	Box 4	ATTAAT	part of a conserved DNA module involved in light responsiveness
PgBAHD27chr15:52311733-52313733(+)	Box 4	ATTAAT	part of a conserved DNA module involved in light responsiveness
PgBAHD27chr15:52311733-52313733(+)	Box 4	ATTAAT	part of a conserved DNA module involved in light responsiveness
PgBAHD27chr15:52311733-52313733(+)	Box 4	ATTAAT	part of a conserved DNA module involved in light responsiveness
PgBAHD27chr15:52311733-52313733(+)	CCAAT-box	CAACGG	MYBHv1 binding site
PgBAHD27chr15:52311733-52313733(+)	G-box	CCACGTAA	cis-acting regulatory element involved in light responsiveness
PgBAHD27chr15:52311733-52313733(+)	G-box	TACGTG	cis-acting regulatory element involved in light responsiveness
PgBAHD27chr15:52311733-52313733(+)	G-box	TCCACATGGCA	cis-acting regulatory element involved in light responsiveness
PgBAHD27chr15:52311733-52313733(+)	G-box	TCCACATGGCA	cis-acting regulatory element involved in light responsiveness
PgBAHD27chr15:52311733-52313733(+)	MBS	CAACTG	MYB binding site involved in drought-inducibility
PgBAHD27chr15:52311733-52313733(+)	MYB	CAACCA	stress responsive
PgBAHD27chr15:52311733-52313733(+)	MYB	CAACTG	stress responsive
PgBAHD27chr15:52311733-52313733(+)	MYB	TAACCA	stress responsive
PgBAHD27chr15:52311733-52313733(+)	P-box	CCTTTTG	gibberellin-responsive element
PgBAHD27chr15:52311733-52313733(+)	TCA	TCATCTTCAT	salicylic acid responsiveness
PgBAHD27chr15:52311733-52313733(+)	TCA	TCATCTTCAT	salicylic acid responsiveness
PgBAHD27chr15:52311733-52313733(+)	TCA	TCATCTTCAT	salicylic acid responsiveness
PgBAHD27chr15:52311733-52313733(+)	W box	TTGACC	WRKY binding site involved in drought-inducibility
PgBAHD28chr15:62078233-62080233(+)	ABRE	ACGTG	cis-acting element involved in the abscisic acid responsiveness
PgBAHD28chr15:62078233-62080233(+)	ABRE	ACGTG	cis-acting element involved in the abscisic acid responsiveness
PgBAHD28chr15:62078233-62080233(+)	ABRE	ACGTG	cis-acting element involved in the abscisic acid responsiveness
PgBAHD28chr15:62078233-62080233(+)	ARE	AAACCA	cis-acting regulatory element essential for the anaerobic induction
PgBAHD28chr15:62078233-62080233(+)	Box 4	ATTAAT	part of a conserved DNA module involved in light responsiveness
PgBAHD28chr15:62078233-62080233(+)	Box 4	ATTAAT	part of a conserved DNA module involved in light responsiveness
PgBAHD28chr15:62078233-62080233(+)	Box 4	ATTAAT	part of a conserved DNA module involved in light responsiveness
PgBAHD28chr15:62078233-62080233(+)	Box 4	ATTAAT	part of a conserved DNA module involved in light responsiveness
PgBAHD28chr15:62078233-62080233(+)	Box 4	ATTAAT	part of a conserved DNA module involved in light responsiveness
PgBAHD28chr15:62078233-62080233(+)	CAT-box	GCCACT	cis-acting regulatory element related to meristem expression
PgBAHD28chr15:62078233-62080233(+)	CCAAT-box	CAACGG	MYBHv1 binding site
PgBAHD28chr15:62078233-62080233(+)	CGTCA-motif	CGTCA	cis-acting regulatory element involved in the MeJA-responsiveness
PgBAHD28chr15:62078233-62080233(+)	CGTCA-motif	CGTCA	cis-acting regulatory element involved in the MeJA-responsiveness
PgBAHD28chr15:62078233-62080233(+)	G-box	CACGTC	cis-acting regulatory element involved in light responsiveness
PgBAHD28chr15:62078233-62080233(+)	G-box	CACGTT	cis-acting regulatory element involved in light responsiveness
PgBAHD28chr15:62078233-62080233(+)	G-box	TACGTG	cis-acting regulatory element involved in light responsiveness
PgBAHD28chr15:62078233-62080233(+)	LTR	CCGAAA	cis-acting element involved in low-temperature responsiveness
PgBAHD28chr15:62078233-62080233(+)	LTR	CCGAAA	cis-acting element involved in low-temperature responsiveness
PgBAHD28chr15:62078233-62080233(+)	MYB	TAACTG	stress responsive
PgBAHD28chr15:62078233-62080233(+)	TC-rich repeats	GTTTTCTTAC	cis-acting element involved in defense and stress responsiveness
PgBAHD28chr15:62078233-62080233(+)	TC-rich repeats	GTTTTCTTAC	cis-acting element involved in defense and stress responsiveness
PgBAHD28chr15:62078233-62080233(+)	TGACG-motif	TGACG	cis-acting regulatory element involved in the MeJA-responsiveness
PgBAHD28chr15:62078233-62080233(+)	TGACG-motif	TGACG	cis-acting regulatory element involved in the MeJA-responsiveness
PgBAHD28chr15:62078233-62080233(+)	WUN-motif	AAATTACT	wound-responsive element
PgBAHD28chr15:62078233-62080233(+)	WUN-motif	TTATTACAT	wound-responsive element
PgBAHD29chr15:86015253-86017253(-)	ARE	AAACCA	cis-acting regulatory element essential for the anaerobic induction
PgBAHD29chr15:86015253-86017253(-)	Box 4	ATTAAT	part of a conserved DNA module involved in light responsiveness
PgBAHD29chr15:86015253-86017253(-)	Box 4	ATTAAT	part of a conserved DNA module involved in light responsiveness
PgBAHD29chr15:86015253-86017253(-)	Box 4	ATTAAT	part of a conserved DNA module involved in light responsiveness
PgBAHD29chr15:86015253-86017253(-)	Box 4	ATTAAT	part of a conserved DNA module involved in light responsiveness
PgBAHD29chr15:86015253-86017253(-)	CGTCA-motif	CGTCA	cis-acting regulatory element involved in the MeJA-responsiveness
PgBAHD29chr15:86015253-86017253(-)	CGTCA-motif	CGTCA	cis-acting regulatory element involved in the MeJA-responsiveness
PgBAHD29chr15:86015253-86017253(-)	CGTCA-motif	CGTCA	cis-acting regulatory element involved in the MeJA-responsiveness
PgBAHD29chr15:86015253-86017253(-)	LTR	CCGAAA	cis-acting element involved in low-temperature responsiveness
PgBAHD29chr15:86015253-86017253(-)	MBS	CAACTG	MYB binding site involved in drought-inducibility
PgBAHD29chr15:86015253-86017253(-)	MBS	CAACTG	MYB binding site involved in drought-inducibility
PgBAHD29chr15:86015253-86017253(-)	MBS	CAACTG	MYB binding site involved in drought-inducibility
PgBAHD29chr15:86015253-86017253(-)	MYB	CAACCA	stress responsive
PgBAHD29chr15:86015253-86017253(-)	MYB	CAACTG	stress responsive
PgBAHD29chr15:86015253-86017253(-)	MYB	CAACTG	stress responsive
PgBAHD29chr15:86015253-86017253(-)	MYB	CAACTG	stress responsive
PgBAHD29chr15:86015253-86017253(-)	MYB	TAACCA	stress responsive
PgBAHD29chr15:86015253-86017253(-)	MYB	TAACCA	stress responsive
PgBAHD29chr15:86015253-86017253(-)	MYB	TAACCA	stress responsive
PgBAHD29chr15:86015253-86017253(-)	MYB	TAACCA	stress responsive
PgBAHD29chr15:86015253-86017253(-)	MYB	TAACTG	stress responsive
PgBAHD29chr15:86015253-86017253(-)	P-box	CAACAAACCCCTT	gibberellin-responsive element and part of a light responsive element
PgBAHD29chr15:86015253-86017253(-)	TATC-box	TATCCCA	cis-acting element involved in gibberellin-responsiveness
PgBAHD29chr15:86015253-86017253(-)	TATC-box	TATCCCA	cis-acting element involved in gibberellin-responsiveness
PgBAHD29chr15:86015253-86017253(-)	TGACG-motif	TGACG	cis-acting regulatory element involved in the MeJA-responsiveness
PgBAHD29chr15:86015253-86017253(-)	TGACG-motif	TGACG	cis-acting regulatory element involved in the MeJA-responsiveness
PgBAHD29chr15:86015253-86017253(-)	TGACG-motif	TGACG	cis-acting regulatory element involved in the MeJA-responsiveness
PgBAHD29chr15:86015253-86017253(-)	TGA-element	AACGAC	auxin-responsive element
PgBAHD29chr15:86015253-86017253(-)	TGA-element	AACGAC	auxin-responsive element
PgBAHD30chr15:98883528-98885528(-)	ABRE	ACGTG	cis-acting element involved in the abscisic acid responsiveness
PgBAHD30chr15:98883528-98885528(-)	ARE	AAACCA	cis-acting regulatory element essential for the anaerobic induction
PgBAHD30chr15:98883528-98885528(-)	Box 4	ATTAAT	part of a conserved DNA module involved in light responsiveness
PgBAHD30chr15:98883528-98885528(-)	Box 4	ATTAAT	part of a conserved DNA module involved in light responsiveness
PgBAHD30chr15:98883528-98885528(-)	Box 4	ATTAAT	part of a conserved DNA module involved in light responsiveness
PgBAHD30chr15:98883528-98885528(-)	Box 4	ATTAAT	part of a conserved DNA module involved in light responsiveness
PgBAHD30chr15:98883528-98885528(-)	Box 4	ATTAAT	part of a conserved DNA module involved in light responsiveness
PgBAHD30chr15:98883528-98885528(-)	Box 4	ATTAAT	part of a conserved DNA module involved in light responsiveness
PgBAHD30chr15:98883528-98885528(-)	CGTCA-motif	CGTCA	cis-acting regulatory element involved in the MeJA-responsiveness
PgBAHD30chr15:98883528-98885528(-)	CGTCA-motif	CGTCA	cis-acting regulatory element involved in the MeJA-responsiveness
PgBAHD30chr15:98883528-98885528(-)	CGTCA-motif	CGTCA	cis-acting regulatory element involved in the MeJA-responsiveness
PgBAHD30chr15:98883528-98885528(-)	CGTCA-motif	CGTCA	cis-acting regulatory element involved in the MeJA-responsiveness
PgBAHD30chr15:98883528-98885528(-)	CGTCA-motif	CGTCA	cis-acting regulatory element involved in the MeJA-responsiveness
PgBAHD30chr15:98883528-98885528(-)	CGTCA-motif	CGTCA	cis-acting regulatory element involved in the MeJA-responsiveness
PgBAHD30chr15:98883528-98885528(-)	G-box	CACGTT	cis-acting regulatory element involved in light responsiveness
PgBAHD30chr15:98883528-98885528(-)	LTR	CCGAAA	cis-acting element involved in low-temperature responsiveness
PgBAHD30chr15:98883528-98885528(-)	LTR	CCGAAA	cis-acting element involved in low-temperature responsiveness
PgBAHD30chr15:98883528-98885528(-)	LTR	CCGAAA	cis-acting element involved in low-temperature responsiveness
PgBAHD30chr15:98883528-98885528(-)	MYB	CAACAG	stress responsive
PgBAHD30chr15:98883528-98885528(-)	MYB	CAACCA	stress responsive
PgBAHD30chr15:98883528-98885528(-)	O2-site	GATGACATGG	cis-acting regulatory element involved in zein metabolism regulation
PgBAHD30chr15:98883528-98885528(-)	TATC-box	TATCCCA	cis-acting element involved in gibberellin-responsiveness
PgBAHD30chr15:98883528-98885528(-)	TATC-box	TATCCCA	cis-acting element involved in gibberellin-responsiveness
PgBAHD30chr15:98883528-98885528(-)	TGACG-motif	TGACG	cis-acting regulatory element involved in the MeJA-responsiveness
PgBAHD30chr15:98883528-98885528(-)	TGACG-motif	TGACG	cis-acting regulatory element involved in the MeJA-responsiveness
PgBAHD30chr15:98883528-98885528(-)	TGACG-motif	TGACG	cis-acting regulatory element involved in the MeJA-responsiveness
PgBAHD30chr15:98883528-98885528(-)	TGACG-motif	TGACG	cis-acting regulatory element involved in the MeJA-responsiveness
PgBAHD30chr15:98883528-98885528(-)	TGACG-motif	TGACG	cis-acting regulatory element involved in the MeJA-responsiveness
PgBAHD30chr15:98883528-98885528(-)	TGACG-motif	TGACG	cis-acting regulatory element involved in the MeJA-responsiveness
PgBAHD30chr15:98883528-98885528(-)	TGA-element	AACGAC	auxin-responsive element
PgBAHD30chr15:98883528-98885528(-)	W box	TTGACC	WRKY binding site involved in drought-inducibility
PgBAHD30chr15:98883528-98885528(-)	WUN-motif	AAATTTCCT	wound-responsive element
PgBAHD31chr10:11018935-11020935(-)	ARE	AAACCA	cis-acting regulatory element essential for the anaerobic induction
PgBAHD31chr10:11018935-11020935(-)	ARE	AAACCA	cis-acting regulatory element essential for the anaerobic induction
PgBAHD31chr10:11018935-11020935(-)	ARE	AAACCA	cis-acting regulatory element essential for the anaerobic induction
PgBAHD31chr10:11018935-11020935(-)	Box 4	ATTAAT	part of a conserved DNA module involved in light responsiveness
PgBAHD31chr10:11018935-11020935(-)	Box 4	ATTAAT	part of a conserved DNA module involved in light responsiveness
PgBAHD31chr10:11018935-11020935(-)	Box 4	ATTAAT	part of a conserved DNA module involved in light responsiveness
PgBAHD31chr10:11018935-11020935(-)	Box 4	ATTAAT	part of a conserved DNA module involved in light responsiveness
PgBAHD31chr10:11018935-11020935(-)	CAT-box	GCCACT	cis-acting regulatory element related to meristem expression
PgBAHD31chr10:11018935-11020935(-)	CGTCA-motif	CGTCA	cis-acting regulatory element involved in the MeJA-responsiveness
PgBAHD31chr10:11018935-11020935(-)	O2-site	GATGA(C/T)(A/G)TG(A/G)	cis-acting regulatory element involved in zein metabolism regulation
PgBAHD31chr10:11018935-11020935(-)	TATC-box	TATCCCA	cis-acting element involved in gibberellin-responsiveness
PgBAHD31chr10:11018935-11020935(-)	TCA	TCATCTTCAT	salicylic acid responsiveness
PgBAHD31chr10:11018935-11020935(-)	TCA	TCATCTTCAT	salicylic acid responsiveness
PgBAHD31chr10:11018935-11020935(-)	TGACG-motif	TGACG	cis-acting regulatory element involved in the MeJA-responsiveness
PgBAHD31chr10:11018935-11020935(-)	TGA-element	AACGAC	auxin-responsive element
PgBAHD32chr13:3662216-3664216(+)	ABRE	ACGTG	cis-acting element involved in the abscisic acid responsiveness
PgBAHD32chr13:3662216-3664216(+)	ARE	AAACCA	cis-acting regulatory element essential for the anaerobic induction
PgBAHD32chr13:3662216-3664216(+)	ARE	AAACCA	cis-acting regulatory element essential for the anaerobic induction
PgBAHD32chr13:3662216-3664216(+)	Box 4	ATTAAT	part of a conserved DNA module involved in light responsiveness
PgBAHD32chr13:3662216-3664216(+)	Box 4	ATTAAT	part of a conserved DNA module involved in light responsiveness
PgBAHD32chr13:3662216-3664216(+)	Box 4	ATTAAT	part of a conserved DNA module involved in light responsiveness
PgBAHD32chr13:3662216-3664216(+)	Box 4	ATTAAT	part of a conserved DNA module involved in light responsiveness
PgBAHD32chr13:3662216-3664216(+)	CAT-box	GCCACT	cis-acting regulatory element related to meristem expression
PgBAHD32chr13:3662216-3664216(+)	CAT-box	GCCACT	cis-acting regulatory element related to meristem expression
PgBAHD32chr13:3662216-3664216(+)	G-box	TACGTG	cis-acting regulatory element involved in light responsiveness
PgBAHD32chr13:3662216-3664216(+)	MYB	TAACTG	stress responsive
PgBAHD32chr13:3662216-3664216(+)	TCA	TCATCTTCAT	salicylic acid responsiveness
PgBAHD32chr13:3662216-3664216(+)	TCA	TCATCTTCAT	salicylic acid responsiveness
PgBAHD32chr13:3662216-3664216(+)	TCA-element	CCATCTTTTT	cis-acting element involved in salicylic acid responsiveness
PgBAHD32chr13:3662216-3664216(+)	TCA-element	CCATCTTTTT	cis-acting element involved in salicylic acid responsiveness
PgBAHD32chr13:3662216-3664216(+)	TGA-element	AACGAC	auxin-responsive element
PgBAHD32chr13:3662216-3664216(+)	W box	TTGACC	WRKY binding site involved in drought-inducibility
PgBAHD32chr13:3662216-3664216(+)	W box	TTGACC	WRKY binding site involved in drought-inducibility
PgBAHD33chr13:6104661-6106661(-)	ABRE	ACGTG	cis-acting element involved in the abscisic acid responsiveness
PgBAHD33chr13:6104661-6106661(-)	ARE	AAACCA	cis-acting regulatory element essential for the anaerobic induction
PgBAHD33chr13:6104661-6106661(-)	ARE	AAACCA	cis-acting regulatory element essential for the anaerobic induction
PgBAHD33chr13:6104661-6106661(-)	Box 4	ATTAAT	part of a conserved DNA module involved in light responsiveness
PgBAHD33chr13:6104661-6106661(-)	Box 4	ATTAAT	part of a conserved DNA module involved in light responsiveness
PgBAHD33chr13:6104661-6106661(-)	Box 4	ATTAAT	part of a conserved DNA module involved in light responsiveness
PgBAHD33chr13:6104661-6106661(-)	Box 4	ATTAAT	part of a conserved DNA module involved in light responsiveness
PgBAHD33chr13:6104661-6106661(-)	Box 4	ATTAAT	part of a conserved DNA module involved in light responsiveness
PgBAHD33chr13:6104661-6106661(-)	Box 4	ATTAAT	part of a conserved DNA module involved in light responsiveness
PgBAHD33chr13:6104661-6106661(-)	CAT-box	GCCACT	cis-acting regulatory element related to meristem expression
PgBAHD33chr13:6104661-6106661(-)	CAT-box	GCCACT	cis-acting regulatory element related to meristem expression
PgBAHD33chr13:6104661-6106661(-)	CGTCA-motif	CGTCA	cis-acting regulatory element involved in the MeJA-responsiveness
PgBAHD33chr13:6104661-6106661(-)	CGTCA-motif	CGTCA	cis-acting regulatory element involved in the MeJA-responsiveness
PgBAHD33chr13:6104661-6106661(-)	G-box	CACGTT	cis-acting regulatory element involved in light responsiveness
PgBAHD33chr13:6104661-6106661(-)	LTR	CCGAAA	cis-acting element involved in low-temperature responsiveness
PgBAHD33chr13:6104661-6106661(-)	MBS	CAACTG	MYB binding site involved in drought-inducibility
PgBAHD33chr13:6104661-6106661(-)	MYB	CAACAG	stress responsive
PgBAHD33chr13:6104661-6106661(-)	MYB	CAACAG	stress responsive
PgBAHD33chr13:6104661-6106661(-)	MYB	CAACTG	stress responsive
PgBAHD33chr13:6104661-6106661(-)	MYB	TAACTG	stress responsive
PgBAHD33chr13:6104661-6106661(-)	MYB	TAACTG	stress responsive
PgBAHD33chr13:6104661-6106661(-)	P-box	CCTTTTG	gibberellin-responsive element
PgBAHD33chr13:6104661-6106661(-)	TCA	TCATCTTCAT	salicylic acid responsiveness
PgBAHD33chr13:6104661-6106661(-)	TCA-element	CCATCTTTTT	cis-acting element involved in salicylic acid responsiveness
PgBAHD33chr13:6104661-6106661(-)	TC-rich repeats	ATTCTCTAAC	cis-acting element involved in defense and stress responsiveness
PgBAHD33chr13:6104661-6106661(-)	TGACG-motif	TGACG	cis-acting regulatory element involved in the MeJA-responsiveness
PgBAHD33chr13:6104661-6106661(-)	TGACG-motif	TGACG	cis-acting regulatory element involved in the MeJA-responsiveness
PgBAHD33chr13:6104661-6106661(-)	W box	TTGACC	WRKY binding site involved in drought-inducibility
PgBAHD33chr13:6104661-6106661(-)	W box	TTGACC	WRKY binding site involved in drought-inducibility
PgBAHD34chr13:6112634-6114634(+)	ABRE	ACGTG	cis-acting element involved in the abscisic acid responsiveness
PgBAHD34chr13:6112634-6114634(+)	ABRE	TACGGTC	cis-acting element involved in the abscisic acid responsiveness
PgBAHD34chr13:6112634-6114634(+)	ARE	AAACCA	cis-acting regulatory element essential for the anaerobic induction
PgBAHD34chr13:6112634-6114634(+)	Box 4	ATTAAT	part of a conserved DNA module involved in light responsiveness
PgBAHD34chr13:6112634-6114634(+)	Box 4	ATTAAT	part of a conserved DNA module involved in light responsiveness
PgBAHD34chr13:6112634-6114634(+)	CAT-box	GCCACT	cis-acting regulatory element related to meristem expression
PgBAHD34chr13:6112634-6114634(+)	CCAAT-box	CAACGG	MYBHv1 binding site
PgBAHD34chr13:6112634-6114634(+)	CGTCA-motif	CGTCA	cis-acting regulatory element involved in the MeJA-responsiveness
PgBAHD34chr13:6112634-6114634(+)	CGTCA-motif	CGTCA	cis-acting regulatory element involved in the MeJA-responsiveness
PgBAHD34chr13:6112634-6114634(+)	G-box	TACGTG	cis-acting regulatory element involved in light responsiveness
PgBAHD34chr13:6112634-6114634(+)	LTR	CCGAAA	cis-acting element involved in low-temperature responsiveness
PgBAHD34chr13:6112634-6114634(+)	LTR	CCGAAA	cis-acting element involved in low-temperature responsiveness
PgBAHD34chr13:6112634-6114634(+)	LTR	CCGAAA	cis-acting element involved in low-temperature responsiveness
PgBAHD34chr13:6112634-6114634(+)	MYB	CAACAG	stress responsive
PgBAHD34chr13:6112634-6114634(+)	MYB	CAACAG	stress responsive
PgBAHD34chr13:6112634-6114634(+)	MYB	CAACCA	stress responsive
PgBAHD34chr13:6112634-6114634(+)	MYB	CAACCA	stress responsive
PgBAHD34chr13:6112634-6114634(+)	MYB	TAACCA	stress responsive
PgBAHD34chr13:6112634-6114634(+)	MYB	TAACCA	stress responsive
PgBAHD34chr13:6112634-6114634(+)	MYB	TAACTG	stress responsive
PgBAHD34chr13:6112634-6114634(+)	TCA	TCATCTTCAT	salicylic acid responsiveness
PgBAHD34chr13:6112634-6114634(+)	TCA	TCATCTTCAT	salicylic acid responsiveness
PgBAHD34chr13:6112634-6114634(+)	TCA	TCATCTTCAT	salicylic acid responsiveness
PgBAHD34chr13:6112634-6114634(+)	TCA	TCATCTTCAT	salicylic acid responsiveness
PgBAHD34chr13:6112634-6114634(+)	TCA	TCATCTTCAT	salicylic acid responsiveness
PgBAHD34chr13:6112634-6114634(+)	TCA	TCATCTTCAT	salicylic acid responsiveness
PgBAHD34chr13:6112634-6114634(+)	TCA-element	CCATCTTTTT	cis-acting element involved in salicylic acid responsiveness
PgBAHD34chr13:6112634-6114634(+)	TGACG-motif	TGACG	cis-acting regulatory element involved in the MeJA-responsiveness
PgBAHD34chr13:6112634-6114634(+)	TGACG-motif	TGACG	cis-acting regulatory element involved in the MeJA-responsiveness
PgBAHD34chr13:6112634-6114634(+)	TGA-element	AACGAC	auxin-responsive element
PgBAHD34chr13:6112634-6114634(+)	TGA-element	AACGAC	auxin-responsive element
PgBAHD34chr13:6112634-6114634(+)	W box	TTGACC	WRKY binding site involved in drought-inducibility
PgBAHD34chr13:6112634-6114634(+)	W box	TTGACC	WRKY binding site involved in drought-inducibility
PgBAHD34chr13:6112634-6114634(+)	WUN-motif	TTATTACAT	wound-responsive element
PgBAHD35chr10:16597674-16599674(+)	ARE	AAACCA	cis-acting regulatory element essential for the anaerobic induction
PgBAHD35chr10:16597674-16599674(+)	Box 4	ATTAAT	part of a conserved DNA module involved in light responsiveness
PgBAHD35chr10:16597674-16599674(+)	Box 4	ATTAAT	part of a conserved DNA module involved in light responsiveness
PgBAHD35chr10:16597674-16599674(+)	Box 4	ATTAAT	part of a conserved DNA module involved in light responsiveness
PgBAHD35chr10:16597674-16599674(+)	CGTCA-motif	CGTCA	cis-acting regulatory element involved in the MeJA-responsiveness
PgBAHD35chr10:16597674-16599674(+)	MBS	CAACTG	MYB binding site involved in drought-inducibility
PgBAHD35chr10:16597674-16599674(+)	MYB	CAACAG	stress responsive
PgBAHD35chr10:16597674-16599674(+)	MYB	CAACCA	stress responsive
PgBAHD35chr10:16597674-16599674(+)	MYB	CAACCA	stress responsive
PgBAHD35chr10:16597674-16599674(+)	MYB	CAACCA	stress responsive
PgBAHD35chr10:16597674-16599674(+)	MYB	CAACTG	stress responsive
PgBAHD35chr10:16597674-16599674(+)	MYB	TAACCA	stress responsive
PgBAHD35chr10:16597674-16599674(+)	MYB	TAACCA	stress responsive
PgBAHD35chr10:16597674-16599674(+)	MYB	TAACTG	stress responsive
PgBAHD35chr10:16597674-16599674(+)	MYB	TAACTG	stress responsive
PgBAHD35chr10:16597674-16599674(+)	MYB	TAACTG	stress responsive
PgBAHD35chr10:16597674-16599674(+)	MYB	TAACTG	stress responsive
PgBAHD35chr10:16597674-16599674(+)	TATC-box	TATCCCA	cis-acting element involved in gibberellin-responsiveness
PgBAHD35chr10:16597674-16599674(+)	TC-rich repeats	ATTCTCTAAC	cis-acting element involved in defense and stress responsiveness
PgBAHD35chr10:16597674-16599674(+)	TC-rich repeats	GTTTTCTTAC	cis-acting element involved in defense and stress responsiveness
PgBAHD35chr10:16597674-16599674(+)	TGACG-motif	TGACG	cis-acting regulatory element involved in the MeJA-responsiveness
PgBAHD35chr10:16597674-16599674(+)	TGA-element	AACGAC	auxin-responsive element
PgBAHD35chr10:16597674-16599674(+)	TGA-element	AACGAC	auxin-responsive element
PgBAHD35chr10:16597674-16599674(+)	WUN-motif	AAATTACT	wound-responsive element
PgBAHD36chr20:3876895-3878895(-)	Box 4	ATTAAT	part of a conserved DNA module involved in light responsiveness
PgBAHD36chr20:3876895-3878895(-)	Box 4	ATTAAT	part of a conserved DNA module involved in light responsiveness
PgBAHD36chr20:3876895-3878895(-)	Box 4	ATTAAT	part of a conserved DNA module involved in light responsiveness
PgBAHD36chr20:3876895-3878895(-)	Box 4	ATTAAT	part of a conserved DNA module involved in light responsiveness
PgBAHD36chr20:3876895-3878895(-)	Box 4	ATTAAT	part of a conserved DNA module involved in light responsiveness
PgBAHD36chr20:3876895-3878895(-)	Box 4	ATTAAT	part of a conserved DNA module involved in light responsiveness
PgBAHD36chr20:3876895-3878895(-)	Box 4	ATTAAT	part of a conserved DNA module involved in light responsiveness
PgBAHD36chr20:3876895-3878895(-)	Box 4	ATTAAT	part of a conserved DNA module involved in light responsiveness
PgBAHD36chr20:3876895-3878895(-)	Box 4	ATTAAT	part of a conserved DNA module involved in light responsiveness
PgBAHD36chr20:3876895-3878895(-)	Box 4	ATTAAT	part of a conserved DNA module involved in light responsiveness
PgBAHD36chr20:3876895-3878895(-)	Box 4	ATTAAT	part of a conserved DNA module involved in light responsiveness
PgBAHD36chr20:3876895-3878895(-)	Box 4	ATTAAT	part of a conserved DNA module involved in light responsiveness
PgBAHD36chr20:3876895-3878895(-)	Box 4	ATTAAT	part of a conserved DNA module involved in light responsiveness
PgBAHD36chr20:3876895-3878895(-)	Box 4	ATTAAT	part of a conserved DNA module involved in light responsiveness
PgBAHD36chr20:3876895-3878895(-)	MBS	CAACTG	MYB binding site involved in drought-inducibility
PgBAHD36chr20:3876895-3878895(-)	MYB	CAACCA	stress responsive
PgBAHD36chr20:3876895-3878895(-)	MYB	CAACCA	stress responsive
PgBAHD36chr20:3876895-3878895(-)	MYB	CAACCA	stress responsive
PgBAHD36chr20:3876895-3878895(-)	MYB	CAACTG	stress responsive
PgBAHD36chr20:3876895-3878895(-)	MYB	TAACCA	stress responsive
PgBAHD36chr20:3876895-3878895(-)	TATC-box	TATCCCA	cis-acting element involved in gibberellin-responsiveness
PgBAHD36chr20:3876895-3878895(-)	TC-rich repeats	ATTCTCTAAC	cis-acting element involved in defense and stress responsiveness
PgBAHD36chr20:3876895-3878895(-)	TC-rich repeats	ATTCTCTAAC	cis-acting element involved in defense and stress responsiveness
PgBAHD36chr20:3876895-3878895(-)	TC-rich repeats	ATTCTCTAAC	cis-acting element involved in defense and stress responsiveness
PgBAHD36chr20:3876895-3878895(-)	TGA-element	AACGAC	auxin-responsive element
PgBAHD36chr20:3876895-3878895(-)	TGA-element	AACGAC	auxin-responsive element
PgBAHD36chr20:3876895-3878895(-)	WUN-motif	TTATTACAT	wound-responsive element
PgBAHD38chr20:3980439-3982439(-)	ABRE	ACGTG	cis-acting element involved in the abscisic acid responsiveness
PgBAHD38chr20:3980439-3982439(-)	ABRE	ACGTG	cis-acting element involved in the abscisic acid responsiveness
PgBAHD38chr20:3980439-3982439(-)	ARE	AAACCA	cis-acting regulatory element essential for the anaerobic induction
PgBAHD38chr20:3980439-3982439(-)	ARE	AAACCA	cis-acting regulatory element essential for the anaerobic induction
PgBAHD38chr20:3980439-3982439(-)	Box 4	ATTAAT	part of a conserved DNA module involved in light responsiveness
PgBAHD38chr20:3980439-3982439(-)	Box 4	ATTAAT	part of a conserved DNA module involved in light responsiveness
PgBAHD38chr20:3980439-3982439(-)	Box 4	ATTAAT	part of a conserved DNA module involved in light responsiveness
PgBAHD38chr20:3980439-3982439(-)	Box 4	ATTAAT	part of a conserved DNA module involved in light responsiveness
PgBAHD38chr20:3980439-3982439(-)	Box 4	ATTAAT	part of a conserved DNA module involved in light responsiveness
PgBAHD38chr20:3980439-3982439(-)	Box 4	ATTAAT	part of a conserved DNA module involved in light responsiveness
PgBAHD38chr20:3980439-3982439(-)	Box 4	ATTAAT	part of a conserved DNA module involved in light responsiveness
PgBAHD38chr20:3980439-3982439(-)	Box 4	ATTAAT	part of a conserved DNA module involved in light responsiveness
PgBAHD38chr20:3980439-3982439(-)	Box 4	ATTAAT	part of a conserved DNA module involved in light responsiveness
PgBAHD38chr20:3980439-3982439(-)	Box 4	ATTAAT	part of a conserved DNA module involved in light responsiveness
PgBAHD38chr20:3980439-3982439(-)	CGTCA-motif	CGTCA	cis-acting regulatory element involved in the MeJA-responsiveness
PgBAHD38chr20:3980439-3982439(-)	G-box	CACGAC	cis-acting regulatory element involved in light responsiveness
PgBAHD38chr20:3980439-3982439(-)	G-box	CACGTT	cis-acting regulatory element involved in light responsiveness
PgBAHD38chr20:3980439-3982439(-)	G-box	TACGTG	cis-acting regulatory element involved in light responsiveness
PgBAHD38chr20:3980439-3982439(-)	MBS	CAACTG	MYB binding site involved in drought-inducibility
PgBAHD38chr20:3980439-3982439(-)	MBS	CAACTG	MYB binding site involved in drought-inducibility
PgBAHD38chr20:3980439-3982439(-)	MYB	CAACTG	stress responsive
PgBAHD38chr20:3980439-3982439(-)	MYB	CAACTG	stress responsive
PgBAHD38chr20:3980439-3982439(-)	MYB	TAACCA	stress responsive
PgBAHD38chr20:3980439-3982439(-)	P-box	CCTTTTG	gibberellin-responsive element
PgBAHD38chr20:3980439-3982439(-)	TCA	TCATCTTCAT	salicylic acid responsiveness
PgBAHD38chr20:3980439-3982439(-)	TCA	TCATCTTCAT	salicylic acid responsiveness
PgBAHD38chr20:3980439-3982439(-)	TGACG-motif	TGACG	cis-acting regulatory element involved in the MeJA-responsiveness
PgBAHD38chr20:3980439-3982439(-)	TGA-element	AACGAC	auxin-responsive element
PgBAHD38chr20:3980439-3982439(-)	WUN-motif	TTATTACAT	wound-responsive element
PgBAHD39chr10:17713739-17715739(+)	ABRE	ACGTG	cis-acting element involved in the abscisic acid responsiveness
PgBAHD39chr10:17713739-17715739(+)	ABRE	CACGTG	cis-acting element involved in the abscisic acid responsiveness
PgBAHD39chr10:17713739-17715739(+)	Box 4	ATTAAT	part of a conserved DNA module involved in light responsiveness
PgBAHD39chr10:17713739-17715739(+)	Box 4	ATTAAT	part of a conserved DNA module involved in light responsiveness
PgBAHD39chr10:17713739-17715739(+)	Box 4	ATTAAT	part of a conserved DNA module involved in light responsiveness
PgBAHD39chr10:17713739-17715739(+)	Box 4	ATTAAT	part of a conserved DNA module involved in light responsiveness
PgBAHD39chr10:17713739-17715739(+)	Box 4	ATTAAT	part of a conserved DNA module involved in light responsiveness
PgBAHD39chr10:17713739-17715739(+)	Box 4	ATTAAT	part of a conserved DNA module involved in light responsiveness
PgBAHD39chr10:17713739-17715739(+)	Box 4	ATTAAT	part of a conserved DNA module involved in light responsiveness
PgBAHD39chr10:17713739-17715739(+)	Box 4	ATTAAT	part of a conserved DNA module involved in light responsiveness
PgBAHD39chr10:17713739-17715739(+)	Box 4	ATTAAT	part of a conserved DNA module involved in light responsiveness
PgBAHD39chr10:17713739-17715739(+)	Box 4	ATTAAT	part of a conserved DNA module involved in light responsiveness
PgBAHD39chr10:17713739-17715739(+)	Box 4	ATTAAT	part of a conserved DNA module involved in light responsiveness
PgBAHD39chr10:17713739-17715739(+)	Box 4	ATTAAT	part of a conserved DNA module involved in light responsiveness
PgBAHD39chr10:17713739-17715739(+)	Box 4	ATTAAT	part of a conserved DNA module involved in light responsiveness
PgBAHD39chr10:17713739-17715739(+)	Box 4	ATTAAT	part of a conserved DNA module involved in light responsiveness
PgBAHD39chr10:17713739-17715739(+)	Box 4	ATTAAT	part of a conserved DNA module involved in light responsiveness
PgBAHD39chr10:17713739-17715739(+)	CAT-box	GCCACT	cis-acting regulatory element related to meristem expression
PgBAHD39chr10:17713739-17715739(+)	CGTCA-motif	CGTCA	cis-acting regulatory element involved in the MeJA-responsiveness
PgBAHD39chr10:17713739-17715739(+)	G-box	CACGTG	cis-acting regulatory element involved in light responsiveness
PgBAHD39chr10:17713739-17715739(+)	G-box	CACGTG	cis-acting regulatory element involved in light responsiveness
PgBAHD39chr10:17713739-17715739(+)	MYB	CAACAG	stress responsive
PgBAHD39chr10:17713739-17715739(+)	MYB	CAACAG	stress responsive
PgBAHD39chr10:17713739-17715739(+)	MYB	CAACAG	stress responsive
PgBAHD39chr10:17713739-17715739(+)	MYB	CAACCA	stress responsive
PgBAHD39chr10:17713739-17715739(+)	MYB	CAACCA	stress responsive
PgBAHD39chr10:17713739-17715739(+)	MYB	TAACTG	stress responsive
PgBAHD39chr10:17713739-17715739(+)	TGACG-motif	TGACG	cis-acting regulatory element involved in the MeJA-responsiveness
PgBAHD39chr10:17713739-17715739(+)	WUN-motif	AAATTACT	wound-responsive element
PgBAHD39chr10:17713739-17715739(+)	WUN-motif	AAATTACTA	wound-responsive element
PgBAHD39chr10:17713739-17715739(+)	WUN-motif	CAATTACAT	wound-responsive element
PgBAHD39chr10:17713739-17715739(+)	WUN-motif	TTATTACAT	wound-responsive element
PgBAHD40chr20:112436459-112438459(-)	ABRE	ACGTG	cis-acting element involved in the abscisic acid responsiveness
PgBAHD40chr20:112436459-112438459(-)	ABRE	ACGTG	cis-acting element involved in the abscisic acid responsiveness
PgBAHD40chr20:112436459-112438459(-)	ARE	AAACCA	cis-acting regulatory element essential for the anaerobic induction
PgBAHD40chr20:112436459-112438459(-)	ARE	AAACCA	cis-acting regulatory element essential for the anaerobic induction
PgBAHD40chr20:112436459-112438459(-)	Box 4	ATTAAT	part of a conserved DNA module involved in light responsiveness
PgBAHD40chr20:112436459-112438459(-)	Box 4	ATTAAT	part of a conserved DNA module involved in light responsiveness
PgBAHD40chr20:112436459-112438459(-)	Box 4	ATTAAT	part of a conserved DNA module involved in light responsiveness
PgBAHD40chr20:112436459-112438459(-)	Box 4	ATTAAT	part of a conserved DNA module involved in light responsiveness
PgBAHD40chr20:112436459-112438459(-)	Box 4	ATTAAT	part of a conserved DNA module involved in light responsiveness
PgBAHD40chr20:112436459-112438459(-)	Box 4	ATTAAT	part of a conserved DNA module involved in light responsiveness
PgBAHD40chr20:112436459-112438459(-)	CGTCA-motif	CGTCA	cis-acting regulatory element involved in the MeJA-responsiveness
PgBAHD40chr20:112436459-112438459(-)	CGTCA-motif	CGTCA	cis-acting regulatory element involved in the MeJA-responsiveness
PgBAHD40chr20:112436459-112438459(-)	circadian	CAAAGATATC	cis-acting regulatory element involved in circadian control
PgBAHD40chr20:112436459-112438459(-)	G-box	CACGTC	cis-acting regulatory element involved in light responsiveness
PgBAHD40chr20:112436459-112438459(-)	G-box	CACGTT	cis-acting regulatory element involved in light responsiveness
PgBAHD40chr20:112436459-112438459(-)	MYB	CAACAG	stress responsive
PgBAHD40chr20:112436459-112438459(-)	MYB	CAACCA	stress responsive
PgBAHD40chr20:112436459-112438459(-)	MYB	CAACCA	stress responsive
PgBAHD40chr20:112436459-112438459(-)	MYB	CAACCA	stress responsive
PgBAHD40chr20:112436459-112438459(-)	MYB	TAACTG	stress responsive
PgBAHD40chr20:112436459-112438459(-)	O2-site	GTTGACGTGA	cis-acting regulatory element involved in zein metabolism regulation
PgBAHD40chr20:112436459-112438459(-)	P-box	CCTTTTG	gibberellin-responsive element
PgBAHD40chr20:112436459-112438459(-)	TATC-box	TATCCCA	cis-acting element involved in gibberellin-responsiveness
PgBAHD40chr20:112436459-112438459(-)	TCA	TCATCTTCAT	salicylic acid responsiveness
PgBAHD40chr20:112436459-112438459(-)	TCA-element	CCATCTTTTT	cis-acting element involved in salicylic acid responsiveness
PgBAHD40chr20:112436459-112438459(-)	TC-rich repeats	ATTCTCTAAC	cis-acting element involved in defense and stress responsiveness
PgBAHD40chr20:112436459-112438459(-)	TC-rich repeats	GTTTTCTTAC	cis-acting element involved in defense and stress responsiveness
PgBAHD40chr20:112436459-112438459(-)	TC-rich repeats	GTTTTCTTAC	cis-acting element involved in defense and stress responsiveness
PgBAHD40chr20:112436459-112438459(-)	TGACG-motif	TGACG	cis-acting regulatory element involved in the MeJA-responsiveness
PgBAHD40chr20:112436459-112438459(-)	TGACG-motif	TGACG	cis-acting regulatory element involved in the MeJA-responsiveness
PgBAHD41chr20:117107527-117109527(+)	ABRE	ACGTG	cis-acting element involved in the abscisic acid responsiveness
PgBAHD41chr20:117107527-117109527(+)	ABRE	ACGTG	cis-acting element involved in the abscisic acid responsiveness
PgBAHD41chr20:117107527-117109527(+)	ABRE	CGTACGTGCA	cis-acting element involved in the abscisic acid responsiveness
PgBAHD41chr20:117107527-117109527(+)	ARE	AAACCA	cis-acting regulatory element essential for the anaerobic induction
PgBAHD41chr20:117107527-117109527(+)	ARE	AAACCA	cis-acting regulatory element essential for the anaerobic induction
PgBAHD41chr20:117107527-117109527(+)	ARE	AAACCA	cis-acting regulatory element essential for the anaerobic induction
PgBAHD41chr20:117107527-117109527(+)	Box 4	ATTAAT	part of a conserved DNA module involved in light responsiveness
PgBAHD41chr20:117107527-117109527(+)	Box 4	ATTAAT	part of a conserved DNA module involved in light responsiveness
PgBAHD41chr20:117107527-117109527(+)	Box 4	ATTAAT	part of a conserved DNA module involved in light responsiveness
PgBAHD41chr20:117107527-117109527(+)	Box 4	ATTAAT	part of a conserved DNA module involved in light responsiveness
PgBAHD41chr20:117107527-117109527(+)	Box 4	ATTAAT	part of a conserved DNA module involved in light responsiveness
PgBAHD41chr20:117107527-117109527(+)	Box 4	ATTAAT	part of a conserved DNA module involved in light responsiveness
PgBAHD41chr20:117107527-117109527(+)	CGTCA-motif	CGTCA	cis-acting regulatory element involved in the MeJA-responsiveness
PgBAHD41chr20:117107527-117109527(+)	GARE-motif	TCTGTTG	gibberellin-responsive element
PgBAHD41chr20:117107527-117109527(+)	G-box	CACGAC	cis-acting regulatory element involved in light responsiveness
PgBAHD41chr20:117107527-117109527(+)	G-box	CACGTC	cis-acting regulatory element involved in light responsiveness
PgBAHD41chr20:117107527-117109527(+)	G-box	CACGTT	cis-acting regulatory element involved in light responsiveness
PgBAHD41chr20:117107527-117109527(+)	LTR	CCGAAA	cis-acting element involved in low-temperature responsiveness
PgBAHD41chr20:117107527-117109527(+)	MBS	CAACTG	MYB binding site involved in drought-inducibility
PgBAHD41chr20:117107527-117109527(+)	MYB	CAACAG	stress responsive
PgBAHD41chr20:117107527-117109527(+)	MYB	CAACAG	stress responsive
PgBAHD41chr20:117107527-117109527(+)	MYB	CAACCA	stress responsive
PgBAHD41chr20:117107527-117109527(+)	MYB	CAACTG	stress responsive
PgBAHD41chr20:117107527-117109527(+)	TGACG-motif	TGACG	cis-acting regulatory element involved in the MeJA-responsiveness
PgBAHD42chr8:13285590-13287590(+)	ABRE	AACCCGG	cis-acting element involved in the abscisic acid responsiveness
PgBAHD42chr8:13285590-13287590(+)	ARE	AAACCA	cis-acting regulatory element essential for the anaerobic induction
PgBAHD42chr8:13285590-13287590(+)	ARE	AAACCA	cis-acting regulatory element essential for the anaerobic induction
PgBAHD42chr8:13285590-13287590(+)	ARE	AAACCA	cis-acting regulatory element essential for the anaerobic induction
PgBAHD42chr8:13285590-13287590(+)	Box 4	ATTAAT	part of a conserved DNA module involved in light responsiveness
PgBAHD42chr8:13285590-13287590(+)	Box 4	ATTAAT	part of a conserved DNA module involved in light responsiveness
PgBAHD42chr8:13285590-13287590(+)	Box 4	ATTAAT	part of a conserved DNA module involved in light responsiveness
PgBAHD42chr8:13285590-13287590(+)	Box 4	ATTAAT	part of a conserved DNA module involved in light responsiveness
PgBAHD42chr8:13285590-13287590(+)	Box 4	ATTAAT	part of a conserved DNA module involved in light responsiveness
PgBAHD42chr8:13285590-13287590(+)	Box 4	ATTAAT	part of a conserved DNA module involved in light responsiveness
PgBAHD42chr8:13285590-13287590(+)	CAT-box	GCCACT	cis-acting regulatory element related to meristem expression
PgBAHD42chr8:13285590-13287590(+)	CGTCA-motif	CGTCA	cis-acting regulatory element involved in the MeJA-responsiveness
PgBAHD42chr8:13285590-13287590(+)	CGTCA-motif	CGTCA	cis-acting regulatory element involved in the MeJA-responsiveness
PgBAHD42chr8:13285590-13287590(+)	CGTCA-motif	CGTCA	cis-acting regulatory element involved in the MeJA-responsiveness
PgBAHD42chr8:13285590-13287590(+)	circadian	CAAAGATATC	cis-acting regulatory element involved in circadian control
PgBAHD42chr8:13285590-13287590(+)	GC-motif	CCCCCG	enhancer-like element involved in anoxic specific inducibility
PgBAHD42chr8:13285590-13287590(+)	LTR	CCGAAA	cis-acting element involved in low-temperature responsiveness
PgBAHD42chr8:13285590-13287590(+)	LTR	CCGAAA	cis-acting element involved in low-temperature responsiveness
PgBAHD42chr8:13285590-13287590(+)	MBS	CAACTG	MYB binding site involved in drought-inducibility
PgBAHD42chr8:13285590-13287590(+)	MYB	CAACTG	stress responsive
PgBAHD42chr8:13285590-13287590(+)	MYB	TAACCA	stress responsive
PgBAHD42chr8:13285590-13287590(+)	MYB	TAACTG	stress responsive
PgBAHD42chr8:13285590-13287590(+)	MYB	TAACTG	stress responsive
PgBAHD42chr8:13285590-13287590(+)	P-box	CCTTTTG	gibberellin-responsive element
PgBAHD42chr8:13285590-13287590(+)	TCA-element	CCATCTTTTT	cis-acting element involved in salicylic acid responsiveness
PgBAHD42chr8:13285590-13287590(+)	TGACG-motif	TGACG	cis-acting regulatory element involved in the MeJA-responsiveness
PgBAHD42chr8:13285590-13287590(+)	TGACG-motif	TGACG	cis-acting regulatory element involved in the MeJA-responsiveness
PgBAHD42chr8:13285590-13287590(+)	TGACG-motif	TGACG	cis-acting regulatory element involved in the MeJA-responsiveness
PgBAHD42chr8:13285590-13287590(+)	TGA-element	AACGAC	auxin-responsive element
PgBAHD42chr8:13285590-13287590(+)	W box	TTGACC	WRKY binding site involved in drought-inducibility
PgBAHD42chr8:13285590-13287590(+)	W box	TTGACC	WRKY binding site involved in drought-inducibility
PgBAHD42chr8:13285590-13287590(+)	W box	TTGACC	WRKY binding site involved in drought-inducibility
PgBAHD42chr8:13285590-13287590(+)	WUN-motif	AAATTACTA	wound-responsive element
PgBAHD43chr8:13386513-13388513(+)	ABRE	ACGTG	cis-acting element involved in the abscisic acid responsiveness
PgBAHD43chr8:13386513-13388513(+)	ABRE	ACGTG	cis-acting element involved in the abscisic acid responsiveness
PgBAHD43chr8:13386513-13388513(+)	Box 4	ATTAAT	part of a conserved DNA module involved in light responsiveness
PgBAHD43chr8:13386513-13388513(+)	Box 4	ATTAAT	part of a conserved DNA module involved in light responsiveness
PgBAHD43chr8:13386513-13388513(+)	Box 4	ATTAAT	part of a conserved DNA module involved in light responsiveness
PgBAHD43chr8:13386513-13388513(+)	CAT-box	GCCACT	cis-acting regulatory element related to meristem expression
PgBAHD43chr8:13386513-13388513(+)	CGTCA-motif	CGTCA	cis-acting regulatory element involved in the MeJA-responsiveness
PgBAHD43chr8:13386513-13388513(+)	CGTCA-motif	CGTCA	cis-acting regulatory element involved in the MeJA-responsiveness
PgBAHD43chr8:13386513-13388513(+)	CGTCA-motif	CGTCA	cis-acting regulatory element involved in the MeJA-responsiveness
PgBAHD43chr8:13386513-13388513(+)	CGTCA-motif	CGTCA	cis-acting regulatory element involved in the MeJA-responsiveness
PgBAHD43chr8:13386513-13388513(+)	G-box	CACGAC	cis-acting regulatory element involved in light responsiveness
PgBAHD43chr8:13386513-13388513(+)	G-box	CACGTC	cis-acting regulatory element involved in light responsiveness
PgBAHD43chr8:13386513-13388513(+)	G-box	TACGTG	cis-acting regulatory element involved in light responsiveness
PgBAHD43chr8:13386513-13388513(+)	MBS	CAACTG	MYB binding site involved in drought-inducibility
PgBAHD43chr8:13386513-13388513(+)	MYB	CAACAG	stress responsive
PgBAHD43chr8:13386513-13388513(+)	MYB	CAACCA	stress responsive
PgBAHD43chr8:13386513-13388513(+)	MYB	CAACCA	stress responsive
PgBAHD43chr8:13386513-13388513(+)	MYB	CAACCA	stress responsive
PgBAHD43chr8:13386513-13388513(+)	MYB	CAACTG	stress responsive
PgBAHD43chr8:13386513-13388513(+)	MYB	TAACCA	stress responsive
PgBAHD43chr8:13386513-13388513(+)	MYB	TAACCA	stress responsive
PgBAHD43chr8:13386513-13388513(+)	MYB	TAACCA	stress responsive
PgBAHD43chr8:13386513-13388513(+)	TCA	TCATCTTCAT	salicylic acid responsiveness
PgBAHD43chr8:13386513-13388513(+)	TCA-element	CCATCTTTTT	cis-acting element involved in salicylic acid responsiveness
PgBAHD43chr8:13386513-13388513(+)	TGACG-motif	TGACG	cis-acting regulatory element involved in the MeJA-responsiveness
PgBAHD43chr8:13386513-13388513(+)	TGACG-motif	TGACG	cis-acting regulatory element involved in the MeJA-responsiveness
PgBAHD43chr8:13386513-13388513(+)	TGACG-motif	TGACG	cis-acting regulatory element involved in the MeJA-responsiveness
PgBAHD43chr8:13386513-13388513(+)	TGACG-motif	TGACG	cis-acting regulatory element involved in the MeJA-responsiveness
PgBAHD43chr8:13386513-13388513(+)	TGA-element	AACGAC	auxin-responsive element
PgBAHD43chr8:13386513-13388513(+)	TGA-element	AACGAC	auxin-responsive element
PgBAHD43chr8:13386513-13388513(+)	TGA-element	AACGAC	auxin-responsive element
PgBAHD43chr8:13386513-13388513(+)	TGA-element	AACGAC	auxin-responsive element
PgBAHD43chr8:13386513-13388513(+)	W box	TTGACC	WRKY binding site involved in drought-inducibility
PgBAHD44chr8:129127935-129129935(-)	ARE	AAACCA	cis-acting regulatory element essential for the anaerobic induction
PgBAHD44chr8:129127935-129129935(-)	ARE	AAACCA	cis-acting regulatory element essential for the anaerobic induction
PgBAHD44chr8:129127935-129129935(-)	Box 4	ATTAAT	part of a conserved DNA module involved in light responsiveness
PgBAHD44chr8:129127935-129129935(-)	Box 4	ATTAAT	part of a conserved DNA module involved in light responsiveness
PgBAHD44chr8:129127935-129129935(-)	Box 4	ATTAAT	part of a conserved DNA module involved in light responsiveness
PgBAHD44chr8:129127935-129129935(-)	Box 4	ATTAAT	part of a conserved DNA module involved in light responsiveness
PgBAHD44chr8:129127935-129129935(-)	Box 4	ATTAAT	part of a conserved DNA module involved in light responsiveness
PgBAHD44chr8:129127935-129129935(-)	Box 4	ATTAAT	part of a conserved DNA module involved in light responsiveness
PgBAHD44chr8:129127935-129129935(-)	Box 4	ATTAAT	part of a conserved DNA module involved in light responsiveness
PgBAHD44chr8:129127935-129129935(-)	CAT-box	GCCACT	cis-acting regulatory element related to meristem expression
PgBAHD44chr8:129127935-129129935(-)	CCAAT-box	CAACGG	MYBHv1 binding site
PgBAHD44chr8:129127935-129129935(-)	MYB	CAACAG	stress responsive
PgBAHD44chr8:129127935-129129935(-)	MYB	TAACCA	stress responsive
PgBAHD44chr8:129127935-129129935(-)	TC-rich repeats	ATTCTCTAAC	cis-acting element involved in defense and stress responsiveness
PgBAHD44chr8:129127935-129129935(-)	W box	TTGACC	WRKY binding site involved in drought-inducibility
PgBAHD45chr8:132862088-132864088(-)	ABRE	ACGTG	cis-acting element involved in the abscisic acid responsiveness
PgBAHD45chr8:132862088-132864088(-)	ABRE	ACGTG	cis-acting element involved in the abscisic acid responsiveness
PgBAHD45chr8:132862088-132864088(-)	Box 4	ATTAAT	part of a conserved DNA module involved in light responsiveness
PgBAHD45chr8:132862088-132864088(-)	Box 4	ATTAAT	part of a conserved DNA module involved in light responsiveness
PgBAHD45chr8:132862088-132864088(-)	CCAAT-box	CAACGG	MYBHv1 binding site
PgBAHD45chr8:132862088-132864088(-)	circadian	CAAAGATATC	cis-acting regulatory element involved in circadian control
PgBAHD45chr8:132862088-132864088(-)	G-box	CACGTT	cis-acting regulatory element involved in light responsiveness
PgBAHD45chr8:132862088-132864088(-)	G-box	TACGTG	cis-acting regulatory element involved in light responsiveness
PgBAHD45chr8:132862088-132864088(-)	MBS	CAACTG	MYB binding site involved in drought-inducibility
PgBAHD45chr8:132862088-132864088(-)	MBS	CAACTG	MYB binding site involved in drought-inducibility
PgBAHD45chr8:132862088-132864088(-)	MYB	CAACCA	stress responsive
PgBAHD45chr8:132862088-132864088(-)	MYB	CAACCA	stress responsive
PgBAHD45chr8:132862088-132864088(-)	MYB	CAACTG	stress responsive
PgBAHD45chr8:132862088-132864088(-)	MYB	CAACTG	stress responsive
PgBAHD45chr8:132862088-132864088(-)	MYB	TAACCA	stress responsive
PgBAHD45chr8:132862088-132864088(-)	MYB	TAACCA	stress responsive
PgBAHD45chr8:132862088-132864088(-)	MYB	TAACCA	stress responsive
PgBAHD45chr8:132862088-132864088(-)	TCA	TCATCTTCAT	salicylic acid responsiveness
PgBAHD45chr8:132862088-132864088(-)	TCA	TCATCTTCAT	salicylic acid responsiveness
PgBAHD45chr8:132862088-132864088(-)	TCA	TCATCTTCAT	salicylic acid responsiveness
PgBAHD45chr8:132862088-132864088(-)	W box	TTGACC	WRKY binding site involved in drought-inducibility
PgBAHD45chr8:132862088-132864088(-)	W box	TTGACC	WRKY binding site involved in drought-inducibility
PgBAHD45chr8:132862088-132864088(-)	WUN-motif	AAATTACT	wound-responsive element
PgBAHD46chr8:146431534-146433534(-)	ABRE	AACCCGG	cis-acting element involved in the abscisic acid responsiveness
PgBAHD46chr8:146431534-146433534(-)	ABRE	ACGTG	cis-acting element involved in the abscisic acid responsiveness
PgBAHD46chr8:146431534-146433534(-)	ABRE	ACGTG	cis-acting element involved in the abscisic acid responsiveness
PgBAHD46chr8:146431534-146433534(-)	ABRE	ACGTG	cis-acting element involved in the abscisic acid responsiveness
PgBAHD46chr8:146431534-146433534(-)	ARE	AAACCA	cis-acting regulatory element essential for the anaerobic induction
PgBAHD46chr8:146431534-146433534(-)	Box 4	ATTAAT	part of a conserved DNA module involved in light responsiveness
PgBAHD46chr8:146431534-146433534(-)	Box 4	ATTAAT	part of a conserved DNA module involved in light responsiveness
PgBAHD46chr8:146431534-146433534(-)	Box 4	ATTAAT	part of a conserved DNA module involved in light responsiveness
PgBAHD46chr8:146431534-146433534(-)	Box 4	ATTAAT	part of a conserved DNA module involved in light responsiveness
PgBAHD46chr8:146431534-146433534(-)	GARE-motif	TCTGTTG	gibberellin-responsive element
PgBAHD46chr8:146431534-146433534(-)	G-box	CACGTT	cis-acting regulatory element involved in light responsiveness
PgBAHD46chr8:146431534-146433534(-)	G-box	CACGTT	cis-acting regulatory element involved in light responsiveness
PgBAHD46chr8:146431534-146433534(-)	G-box	TACGTG	cis-acting regulatory element involved in light responsiveness
PgBAHD46chr8:146431534-146433534(-)	MBS	CAACTG	MYB binding site involved in drought-inducibility
PgBAHD46chr8:146431534-146433534(-)	MYB	CAACAG	stress responsive
PgBAHD46chr8:146431534-146433534(-)	MYB	CAACAG	stress responsive
PgBAHD46chr8:146431534-146433534(-)	MYB	CAACCA	stress responsive
PgBAHD46chr8:146431534-146433534(-)	MYB	CAACTG	stress responsive
PgBAHD46chr8:146431534-146433534(-)	MYB	TAACTG	stress responsive
PgBAHD46chr8:146431534-146433534(-)	MYB	TAACTG	stress responsive
PgBAHD46chr8:146431534-146433534(-)	TGA-element	AACGAC	auxin-responsive element
PgBAHD46chr8:146431534-146433534(-)	W box	TTGACC	WRKY binding site involved in drought-inducibility
PgBAHD46chr8:146431534-146433534(-)	W box	TTGACC	WRKY binding site involved in drought-inducibility
PgBAHD46chr8:146431534-146433534(-)	W box	TTGACC	WRKY binding site involved in drought-inducibility
PgBAHD46chr8:146431534-146433534(-)	W box	TTGACC	WRKY binding site involved in drought-inducibility
PgBAHD47chr8:150158134-150160134(-)	ABRE	ACGTG	cis-acting element involved in the abscisic acid responsiveness
PgBAHD47chr8:150158134-150160134(-)	Box 4	ATTAAT	part of a conserved DNA module involved in light responsiveness
PgBAHD47chr8:150158134-150160134(-)	Box 4	ATTAAT	part of a conserved DNA module involved in light responsiveness
PgBAHD47chr8:150158134-150160134(-)	Box 4	ATTAAT	part of a conserved DNA module involved in light responsiveness
PgBAHD47chr8:150158134-150160134(-)	Box 4	ATTAAT	part of a conserved DNA module involved in light responsiveness
PgBAHD47chr8:150158134-150160134(-)	Box 4	ATTAAT	part of a conserved DNA module involved in light responsiveness
PgBAHD47chr8:150158134-150160134(-)	Box 4	ATTAAT	part of a conserved DNA module involved in light responsiveness
PgBAHD47chr8:150158134-150160134(-)	Box 4	ATTAAT	part of a conserved DNA module involved in light responsiveness
PgBAHD47chr8:150158134-150160134(-)	CCAAT-box	CAACGG	MYBHv1 binding site
PgBAHD47chr8:150158134-150160134(-)	CGTCA-motif	CGTCA	cis-acting regulatory element involved in the MeJA-responsiveness
PgBAHD47chr8:150158134-150160134(-)	CGTCA-motif	CGTCA	cis-acting regulatory element involved in the MeJA-responsiveness
PgBAHD47chr8:150158134-150160134(-)	G-box	TACGTG	cis-acting regulatory element involved in light responsiveness
PgBAHD47chr8:150158134-150160134(-)	MYB	CAACAG	stress responsive
PgBAHD47chr8:150158134-150160134(-)	MYB	TAACCA	stress responsive
PgBAHD47chr8:150158134-150160134(-)	MYB	TAACCA	stress responsive
PgBAHD47chr8:150158134-150160134(-)	O2-site	GATGATGTGG	cis-acting regulatory element involved in zein metabolism regulation
PgBAHD47chr8:150158134-150160134(-)	RY-element	CATGCATG	cis-acting regulatory element involved in seed-specific regulation
PgBAHD47chr8:150158134-150160134(-)	TATC-box	TATCCCA	cis-acting element involved in gibberellin-responsiveness
PgBAHD47chr8:150158134-150160134(-)	TGACG-motif	TGACG	cis-acting regulatory element involved in the MeJA-responsiveness
PgBAHD47chr8:150158134-150160134(-)	TGACG-motif	TGACG	cis-acting regulatory element involved in the MeJA-responsiveness
PgBAHD47chr8:150158134-150160134(-)	WUN-motif	AAATTTCCT	wound-responsive element
PgBAHD47chr8:150158134-150160134(-)	WUN-motif	AAATTACT	wound-responsive element
PgBAHD47chr8:150158134-150160134(-)	WUN-motif	AAATTACTA	wound-responsive element
PgBAHD48chr	ABRE	ACGTG	cis-acting element involved in the abscisic acid responsiveness
PgBAHD48chr	ABRE	CGTACGTGCA	cis-acting element involved in the abscisic acid responsiveness
PgBAHD48chr	ARE	AAACCA	cis-acting regulatory element essential for the anaerobic induction
PgBAHD48chr	ARE	AAACCA	cis-acting regulatory element essential for the anaerobic induction
PgBAHD48chr	ARE	AAACCA	cis-acting regulatory element essential for the anaerobic induction
PgBAHD48chr	ARE	AAACCA	cis-acting regulatory element essential for the anaerobic induction
PgBAHD48chr	Box 4	ATTAAT	part of a conserved DNA module involved in light responsiveness
PgBAHD48chr	Box 4	ATTAAT	part of a conserved DNA module involved in light responsiveness
PgBAHD48chr	Box 4	ATTAAT	part of a conserved DNA module involved in light responsiveness
PgBAHD48chr	Box 4	ATTAAT	part of a conserved DNA module involved in light responsiveness
PgBAHD48chr	Box 4	ATTAAT	part of a conserved DNA module involved in light responsiveness
PgBAHD48chr	CGTCA-motif	CGTCA	cis-acting regulatory element involved in the MeJA-responsiveness
PgBAHD48chr	CGTCA-motif	CGTCA	cis-acting regulatory element involved in the MeJA-responsiveness
PgBAHD48chr	G-box	CACGTC	cis-acting regulatory element involved in light responsiveness
PgBAHD48chr	G-box	TAACACGTAG	cis-acting regulatory element involved in light responsiveness
PgBAHD48chr	MBS	CAACTG	MYB binding site involved in drought-inducibility
PgBAHD48chr	MYB	CAACCA	stress responsive
PgBAHD48chr	MYB	CAACCA	stress responsive
PgBAHD48chr	MYB	CAACCA	stress responsive
PgBAHD48chr	MYB	CAACTG	stress responsive
PgBAHD48chr	MYB	TAACCA	stress responsive
PgBAHD48chr	MYB	TAACCA	stress responsive
PgBAHD48chr	MYB	TAACCA	stress responsive
PgBAHD48chr	MYB	TAACCA	stress responsive
PgBAHD48chr	MYB	TAACTG	stress responsive
PgBAHD48chr	TCA-element	CCATCTTTTT	cis-acting element involved in salicylic acid responsiveness
PgBAHD48chr	TCA-element	CCATCTTTTT	cis-acting element involved in salicylic acid responsiveness
PgBAHD48chr	TGACG-motif	TGACG	cis-acting regulatory element involved in the MeJA-responsiveness
PgBAHD48chr	TGACG-motif	TGACG	cis-acting regulatory element involved in the MeJA-responsiveness
PgBAHD49chr1:14979051-14981051(+)	Box 4	ATTAAT	part of a conserved DNA module involved in light responsiveness
PgBAHD49chr1:14979051-14981051(+)	Box 4	ATTAAT	part of a conserved DNA module involved in light responsiveness
PgBAHD49chr1:14979051-14981051(+)	Box 4	ATTAAT	part of a conserved DNA module involved in light responsiveness
PgBAHD49chr1:14979051-14981051(+)	Box 4	ATTAAT	part of a conserved DNA module involved in light responsiveness
PgBAHD49chr1:14979051-14981051(+)	Box 4	ATTAAT	part of a conserved DNA module involved in light responsiveness
PgBAHD49chr1:14979051-14981051(+)	CGTCA-motif	CGTCA	cis-acting regulatory element involved in the MeJA-responsiveness
PgBAHD49chr1:14979051-14981051(+)	MYB	CAACCA	stress responsive
PgBAHD49chr1:14979051-14981051(+)	MYB	CAACCA	stress responsive
PgBAHD49chr1:14979051-14981051(+)	MYB	TAACCA	stress responsive
PgBAHD49chr1:14979051-14981051(+)	MYB	TAACTG	stress responsive
PgBAHD49chr1:14979051-14981051(+)	TCA	TCATCTTCAT	salicylic acid responsiveness
PgBAHD49chr1:14979051-14981051(+)	TCA	TCATCTTCAT	salicylic acid responsiveness
PgBAHD49chr1:14979051-14981051(+)	TCA-element	CCATCTTTTT	cis-acting element involved in salicylic acid responsiveness
PgBAHD49chr1:14979051-14981051(+)	TCA-element	CCATCTTTTT	cis-acting element involved in salicylic acid responsiveness
PgBAHD49chr1:14979051-14981051(+)	TGACG-motif	TGACG	cis-acting regulatory element involved in the MeJA-responsiveness
PgBAHD49chr1:14979051-14981051(+)	W box	TTGACC	WRKY binding site involved in drought-inducibility
PgBAHD49chr1:14979051-14981051(+)	WUN-motif	AAATTACT	wound-responsive element
PgBAHD50chr1:28413090-28415090(+)	ABRE	ACGTG	cis-acting element involved in the abscisic acid responsiveness
PgBAHD50chr1:28413090-28415090(+)	ARE	AAACCA	cis-acting regulatory element essential for the anaerobic induction
PgBAHD50chr1:28413090-28415090(+)	ARE	AAACCA	cis-acting regulatory element essential for the anaerobic induction
PgBAHD50chr1:28413090-28415090(+)	Box 4	ATTAAT	part of a conserved DNA module involved in light responsiveness
PgBAHD50chr1:28413090-28415090(+)	Box 4	ATTAAT	part of a conserved DNA module involved in light responsiveness
PgBAHD50chr1:28413090-28415090(+)	Box 4	ATTAAT	part of a conserved DNA module involved in light responsiveness
PgBAHD50chr1:28413090-28415090(+)	Box 4	ATTAAT	part of a conserved DNA module involved in light responsiveness
PgBAHD50chr1:28413090-28415090(+)	CAT-box	GCCACT	cis-acting regulatory element related to meristem expression
PgBAHD50chr1:28413090-28415090(+)	CGTCA-motif	CGTCA	cis-acting regulatory element involved in the MeJA-responsiveness
PgBAHD50chr1:28413090-28415090(+)	G-box	CACGAC	cis-acting regulatory element involved in light responsiveness
PgBAHD50chr1:28413090-28415090(+)	G-box	CACGTT	cis-acting regulatory element involved in light responsiveness
PgBAHD50chr1:28413090-28415090(+)	MYB	CAACCA	stress responsive
PgBAHD50chr1:28413090-28415090(+)	MYB	CAACCA	stress responsive
PgBAHD50chr1:28413090-28415090(+)	MYB	TAACCA	stress responsive
PgBAHD50chr1:28413090-28415090(+)	O2-site	GATGATGTGG	cis-acting regulatory element involved in zein metabolism regulation
PgBAHD50chr1:28413090-28415090(+)	TCA-element	CCATCTTTTT	cis-acting element involved in salicylic acid responsiveness
PgBAHD50chr1:28413090-28415090(+)	TC-rich repeats	GTTTTCTTAC	cis-acting element involved in defense and stress responsiveness
PgBAHD50chr1:28413090-28415090(+)	TGACG-motif	TGACG	cis-acting regulatory element involved in the MeJA-responsiveness
PgBAHD51chr17:7590793-7592793(+)	ABRE	ACGTG	cis-acting element involved in the abscisic acid responsiveness
PgBAHD51chr17:7590793-7592793(+)	ABRE	GCAACGTGTC	cis-acting element involved in the abscisic acid responsiveness
PgBAHD51chr17:7590793-7592793(+)	ARE	AAACCA	cis-acting regulatory element essential for the anaerobic induction
PgBAHD51chr17:7590793-7592793(+)	Box 4	ATTAAT	part of a conserved DNA module involved in light responsiveness
PgBAHD51chr17:7590793-7592793(+)	CGTCA-motif	CGTCA	cis-acting regulatory element involved in the MeJA-responsiveness
PgBAHD51chr17:7590793-7592793(+)	CGTCA-motif	CGTCA	cis-acting regulatory element involved in the MeJA-responsiveness
PgBAHD51chr17:7590793-7592793(+)	G-box	CACGTT	cis-acting regulatory element involved in light responsiveness
PgBAHD51chr17:7590793-7592793(+)	GC-motif	CCCCCG	enhancer-like element involved in anoxic specific inducibility
PgBAHD51chr17:7590793-7592793(+)	LTR	CCGAAA	cis-acting element involved in low-temperature responsiveness
PgBAHD51chr17:7590793-7592793(+)	MBS	CAACTG	MYB binding site involved in drought-inducibility
PgBAHD51chr17:7590793-7592793(+)	MBS	CAACTG	MYB binding site involved in drought-inducibility
PgBAHD51chr17:7590793-7592793(+)	MBS	CAACTG	MYB binding site involved in drought-inducibility
PgBAHD51chr17:7590793-7592793(+)	MBS	CAACTG	MYB binding site involved in drought-inducibility
PgBAHD51chr17:7590793-7592793(+)	MYB	CAACAG	stress responsive
PgBAHD51chr17:7590793-7592793(+)	MYB	CAACCA	stress responsive
PgBAHD51chr17:7590793-7592793(+)	MYB	CAACCA	stress responsive
PgBAHD51chr17:7590793-7592793(+)	MYB	CAACTG	stress responsive
PgBAHD51chr17:7590793-7592793(+)	MYB	CAACTG	stress responsive
PgBAHD51chr17:7590793-7592793(+)	MYB	CAACTG	stress responsive
PgBAHD51chr17:7590793-7592793(+)	MYB	CAACTG	stress responsive
PgBAHD51chr17:7590793-7592793(+)	MYB	TAACCA	stress responsive
PgBAHD51chr17:7590793-7592793(+)	MYB	TAACTG	stress responsive
PgBAHD51chr17:7590793-7592793(+)	TGACG-motif	TGACG	cis-acting regulatory element involved in the MeJA-responsiveness
PgBAHD51chr17:7590793-7592793(+)	TGACG-motif	TGACG	cis-acting regulatory element involved in the MeJA-responsiveness
PgBAHD51chr17:7590793-7592793(+)	W box	TTGACC	WRKY binding site involved in drought-inducibility
PgBAHD51chr17:7590793-7592793(+)	W box	TTGACC	WRKY binding site involved in drought-inducibility
PgBAHD51chr17:7590793-7592793(+)	WUN-motif	AAATTACT	wound-responsive element
PgBAHD52chr17:80782269-80784269(-)	ABRE	ACGTG	cis-acting element involved in the abscisic acid responsiveness
PgBAHD52chr17:80782269-80784269(-)	ARE	AAACCA	cis-acting regulatory element essential for the anaerobic induction
PgBAHD52chr17:80782269-80784269(-)	Box 4	ATTAAT	part of a conserved DNA module involved in light responsiveness
PgBAHD52chr17:80782269-80784269(-)	Box 4	ATTAAT	part of a conserved DNA module involved in light responsiveness
PgBAHD52chr17:80782269-80784269(-)	Box 4	ATTAAT	part of a conserved DNA module involved in light responsiveness
PgBAHD52chr17:80782269-80784269(-)	Box 4	ATTAAT	part of a conserved DNA module involved in light responsiveness
PgBAHD52chr17:80782269-80784269(-)	CCAAT-box	CAACGG	MYBHv1 binding site
PgBAHD52chr17:80782269-80784269(-)	circadian	CAAAGATATC	cis-acting regulatory element involved in circadian control
PgBAHD52chr17:80782269-80784269(-)	G-box	TACGTG	cis-acting regulatory element involved in light responsiveness
PgBAHD52chr17:80782269-80784269(-)	LTR	CCGAAA	cis-acting element involved in low-temperature responsiveness
PgBAHD52chr17:80782269-80784269(-)	MBS	CAACTG	MYB binding site involved in drought-inducibility
PgBAHD52chr17:80782269-80784269(-)	MYB	CAACCA	stress responsive
PgBAHD52chr17:80782269-80784269(-)	MYB	CAACTG	stress responsive
PgBAHD52chr17:80782269-80784269(-)	MYB	TAACCA	stress responsive
PgBAHD52chr17:80782269-80784269(-)	MYB	TAACTG	stress responsive
PgBAHD52chr17:80782269-80784269(-)	TATC-box	TATCCCA	cis-acting element involved in gibberellin-responsiveness
PgBAHD52chr17:80782269-80784269(-)	TC-rich repeats	GTTTTCTTAC	cis-acting element involved in defense and stress responsiveness
PgBAHD53chr17:123151113-123153113(-)	ABRE	GACACGTGGC	cis-acting element involved in the abscisic acid responsiveness
PgBAHD53chr17:123151113-123153113(-)	ARE	AAACCA	cis-acting regulatory element essential for the anaerobic induction
PgBAHD53chr17:123151113-123153113(-)	Box 4	ATTAAT	part of a conserved DNA module involved in light responsiveness
PgBAHD53chr17:123151113-123153113(-)	Box 4	ATTAAT	part of a conserved DNA module involved in light responsiveness
PgBAHD53chr17:123151113-123153113(-)	Box 4	ATTAAT	part of a conserved DNA module involved in light responsiveness
PgBAHD53chr17:123151113-123153113(-)	Box 4	ATTAAT	part of a conserved DNA module involved in light responsiveness
PgBAHD53chr17:123151113-123153113(-)	Box 4	ATTAAT	part of a conserved DNA module involved in light responsiveness
PgBAHD53chr17:123151113-123153113(-)	Box 4	ATTAAT	part of a conserved DNA module involved in light responsiveness
PgBAHD53chr17:123151113-123153113(-)	Box 4	ATTAAT	part of a conserved DNA module involved in light responsiveness
PgBAHD53chr17:123151113-123153113(-)	Box 4	ATTAAT	part of a conserved DNA module involved in light responsiveness
PgBAHD53chr17:123151113-123153113(-)	Box 4	ATTAAT	part of a conserved DNA module involved in light responsiveness
PgBAHD53chr17:123151113-123153113(-)	Box 4	ATTAAT	part of a conserved DNA module involved in light responsiveness
PgBAHD53chr17:123151113-123153113(-)	CAT-box	GCCACT	cis-acting regulatory element related to meristem expression
PgBAHD53chr17:123151113-123153113(-)	circadian	CAAAGATATC	cis-acting regulatory element involved in circadian control
PgBAHD53chr17:123151113-123153113(-)	G-box	tgACACGTGGCA	cis-acting regulatory element involved in light responsiveness
PgBAHD53chr17:123151113-123153113(-)	LTR	CCGAAA	cis-acting element involved in low-temperature responsiveness
PgBAHD53chr17:123151113-123153113(-)	MYB	TAACCA	stress responsive
PgBAHD53chr17:123151113-123153113(-)	MYB	TAACCA	stress responsive
PgBAHD53chr17:123151113-123153113(-)	MYB	TAACCA	stress responsive
PgBAHD53chr17:123151113-123153113(-)	MYB	TAACCA	stress responsive
PgBAHD53chr17:123151113-123153113(-)	O2-site	GATGA(C/T)(A/G)TG(A/G)	cis-acting regulatory element involved in zein metabolism regulation
PgBAHD53chr17:123151113-123153113(-)	TCA-element	TCAGAAGAGG	cis-acting element involved in salicylic acid responsiveness
PgBAHD53chr17:123151113-123153113(-)	WUN-motif	AAATTACT	wound-responsive element
PgBAHD54chr21:79948458-79950458(+)	ABRE	ACGTG	cis-acting element involved in the abscisic acid responsiveness
PgBAHD54chr21:79948458-79950458(+)	ABRE	ACGTG	cis-acting element involved in the abscisic acid responsiveness
PgBAHD54chr21:79948458-79950458(+)	ARE	AAACCA	cis-acting regulatory element essential for the anaerobic induction
PgBAHD54chr21:79948458-79950458(+)	Box 4	ATTAAT	part of a conserved DNA module involved in light responsiveness
PgBAHD54chr21:79948458-79950458(+)	Box 4	ATTAAT	part of a conserved DNA module involved in light responsiveness
PgBAHD54chr21:79948458-79950458(+)	Box 4	ATTAAT	part of a conserved DNA module involved in light responsiveness
PgBAHD54chr21:79948458-79950458(+)	Box 4	ATTAAT	part of a conserved DNA module involved in light responsiveness
PgBAHD54chr21:79948458-79950458(+)	Box 4	ATTAAT	part of a conserved DNA module involved in light responsiveness
PgBAHD54chr21:79948458-79950458(+)	Box 4	ATTAAT	part of a conserved DNA module involved in light responsiveness
PgBAHD54chr21:79948458-79950458(+)	GARE-motif	TCTGTTG	gibberellin-responsive element
PgBAHD54chr21:79948458-79950458(+)	G-box	CACGAC	cis-acting regulatory element involved in light responsiveness
PgBAHD54chr21:79948458-79950458(+)	G-box	CACGTT	cis-acting regulatory element involved in light responsiveness
PgBAHD54chr21:79948458-79950458(+)	G-box	CACGTT	cis-acting regulatory element involved in light responsiveness
PgBAHD54chr21:79948458-79950458(+)	MBS	CAACTG	MYB binding site involved in drought-inducibility
PgBAHD54chr21:79948458-79950458(+)	MYB	CAACAG	stress responsive
PgBAHD54chr21:79948458-79950458(+)	MYB	CAACCA	stress responsive
PgBAHD54chr21:79948458-79950458(+)	MYB	CAACCA	stress responsive
PgBAHD54chr21:79948458-79950458(+)	MYB	CAACCA	stress responsive
PgBAHD54chr21:79948458-79950458(+)	MYB	CAACTG	stress responsive
PgBAHD54chr21:79948458-79950458(+)	MYB	TAACCA	stress responsive
PgBAHD54chr21:79948458-79950458(+)	MYB	TAACTG	stress responsive
PgBAHD54chr21:79948458-79950458(+)	TCA	TCATCTTCAT	salicylic acid responsiveness
PgBAHD54chr21:79948458-79950458(+)	TCA	TCATCTTCAT	salicylic acid responsiveness
PgBAHD54chr21:79948458-79950458(+)	TC-rich repeats	GTTTTCTTAC	cis-acting element involved in defense and stress responsiveness
PgBAHD55chr21:79957011-79959011(-)	ABRE	ACGTG	cis-acting element involved in the abscisic acid responsiveness
PgBAHD55chr21:79957011-79959011(-)	ABRE	ACGTG	cis-acting element involved in the abscisic acid responsiveness
PgBAHD55chr21:79957011-79959011(-)	ARE	AAACCA	cis-acting regulatory element essential for the anaerobic induction
PgBAHD55chr21:79957011-79959011(-)	Box 4	ATTAAT	part of a conserved DNA module involved in light responsiveness
PgBAHD55chr21:79957011-79959011(-)	Box 4	ATTAAT	part of a conserved DNA module involved in light responsiveness
PgBAHD55chr21:79957011-79959011(-)	Box 4	ATTAAT	part of a conserved DNA module involved in light responsiveness
PgBAHD55chr21:79957011-79959011(-)	Box 4	ATTAAT	part of a conserved DNA module involved in light responsiveness
PgBAHD55chr21:79957011-79959011(-)	Box 4	ATTAAT	part of a conserved DNA module involved in light responsiveness
PgBAHD55chr21:79957011-79959011(-)	Box 4	ATTAAT	part of a conserved DNA module involved in light responsiveness
PgBAHD55chr21:79957011-79959011(-)	GARE-motif	TCTGTTG	gibberellin-responsive element
PgBAHD55chr21:79957011-79959011(-)	G-box	CACGAC	cis-acting regulatory element involved in light responsiveness
PgBAHD55chr21:79957011-79959011(-)	G-box	CACGTT	cis-acting regulatory element involved in light responsiveness
PgBAHD55chr21:79957011-79959011(-)	G-box	CACGTT	cis-acting regulatory element involved in light responsiveness
PgBAHD55chr21:79957011-79959011(-)	MBS	CAACTG	MYB binding site involved in drought-inducibility
PgBAHD55chr21:79957011-79959011(-)	MYB	CAACAG	stress responsive
PgBAHD55chr21:79957011-79959011(-)	MYB	CAACCA	stress responsive
PgBAHD55chr21:79957011-79959011(-)	MYB	CAACCA	stress responsive
PgBAHD55chr21:79957011-79959011(-)	MYB	CAACCA	stress responsive
PgBAHD55chr21:79957011-79959011(-)	MYB	CAACTG	stress responsive
PgBAHD55chr21:79957011-79959011(-)	MYB	TAACCA	stress responsive
PgBAHD55chr21:79957011-79959011(-)	MYB	TAACTG	stress responsive
PgBAHD55chr21:79957011-79959011(-)	TCA	TCATCTTCAT	salicylic acid responsiveness
PgBAHD55chr21:79957011-79959011(-)	TCA	TCATCTTCAT	salicylic acid responsiveness
PgBAHD56chr21:79968591-79970591(+)	ARE	AAACCA	cis-acting regulatory element essential for the anaerobic induction
PgBAHD56chr21:79968591-79970591(+)	ARE	AAACCA	cis-acting regulatory element essential for the anaerobic induction
PgBAHD56chr21:79968591-79970591(+)	ARE	AAACCA	cis-acting regulatory element essential for the anaerobic induction
PgBAHD56chr21:79968591-79970591(+)	ARE	AAACCA	cis-acting regulatory element essential for the anaerobic induction
PgBAHD56chr21:79968591-79970591(+)	ARE	AAACCA	cis-acting regulatory element essential for the anaerobic induction
PgBAHD56chr21:79968591-79970591(+)	Box 4	ATTAAT	part of a conserved DNA module involved in light responsiveness
PgBAHD56chr21:79968591-79970591(+)	Box 4	ATTAAT	part of a conserved DNA module involved in light responsiveness
PgBAHD56chr21:79968591-79970591(+)	Box 4	ATTAAT	part of a conserved DNA module involved in light responsiveness
PgBAHD56chr21:79968591-79970591(+)	Box 4	ATTAAT	part of a conserved DNA module involved in light responsiveness
PgBAHD56chr21:79968591-79970591(+)	GC-motif	CCCCCG	enhancer-like element involved in anoxic specific inducibility
PgBAHD56chr21:79968591-79970591(+)	MYB	CAACCA	stress responsive
PgBAHD56chr21:79968591-79970591(+)	MYB	TAACTG	stress responsive
PgBAHD56chr21:79968591-79970591(+)	RY-element	CATGCATG	cis-acting regulatory element involved in seed-specific regulation
PgBAHD56chr21:79968591-79970591(+)	TCA	TCATCTTCAT	salicylic acid responsiveness
PgBAHD56chr21:79968591-79970591(+)	TCA	TCATCTTCAT	salicylic acid responsiveness
PgBAHD56chr21:79968591-79970591(+)	TCA	TCATCTTCAT	salicylic acid responsiveness
PgBAHD56chr21:79968591-79970591(+)	TC-rich repeats	GTTTTCTTAC	cis-acting element involved in defense and stress responsiveness
PgBAHD56chr21:79968591-79970591(+)	W box	TTGACC	WRKY binding site involved in drought-inducibility
PgBAHD57chr21:83640340-83642340(-)	ABRE	ACGTG	cis-acting element involved in the abscisic acid responsiveness
PgBAHD57chr21:83640340-83642340(-)	Box 4	ATTAAT	part of a conserved DNA module involved in light responsiveness
PgBAHD57chr21:83640340-83642340(-)	Box 4	ATTAAT	part of a conserved DNA module involved in light responsiveness
PgBAHD57chr21:83640340-83642340(-)	Box 4	ATTAAT	part of a conserved DNA module involved in light responsiveness
PgBAHD57chr21:83640340-83642340(-)	Box 4	ATTAAT	part of a conserved DNA module involved in light responsiveness
PgBAHD57chr21:83640340-83642340(-)	Box 4	ATTAAT	part of a conserved DNA module involved in light responsiveness
PgBAHD57chr21:83640340-83642340(-)	CAT-box	GCCACT	cis-acting regulatory element related to meristem expression
PgBAHD57chr21:83640340-83642340(-)	G-box	CACGAC	cis-acting regulatory element involved in light responsiveness
PgBAHD57chr21:83640340-83642340(-)	G-box	CACGTT	cis-acting regulatory element involved in light responsiveness
PgBAHD57chr21:83640340-83642340(-)	LTR	CCGAAA	cis-acting element involved in low-temperature responsiveness
PgBAHD57chr21:83640340-83642340(-)	LTR	CCGAAA	cis-acting element involved in low-temperature responsiveness
PgBAHD57chr21:83640340-83642340(-)	LTR	CCGAAA	cis-acting element involved in low-temperature responsiveness
PgBAHD57chr21:83640340-83642340(-)	LTR	CCGAAA	cis-acting element involved in low-temperature responsiveness
PgBAHD57chr21:83640340-83642340(-)	MYB	CAACAG	stress responsive
PgBAHD57chr21:83640340-83642340(-)	MYB	CAACCA	stress responsive
PgBAHD57chr21:83640340-83642340(-)	MYB	TAACCA	stress responsive
PgBAHD57chr21:83640340-83642340(-)	MYB	TAACCA	stress responsive
PgBAHD57chr21:83640340-83642340(-)	MYB	TAACCA	stress responsive
PgBAHD57chr21:83640340-83642340(-)	TATC-box	TATCCCA	cis-acting element involved in gibberellin-responsiveness
PgBAHD57chr21:83640340-83642340(-)	TCA	TCATCTTCAT	salicylic acid responsiveness
PgBAHD57chr21:83640340-83642340(-)	TCA	TCATCTTCAT	salicylic acid responsiveness
PgBAHD57chr21:83640340-83642340(-)	TC-rich repeats	ATTCTCTAAC	cis-acting element involved in defense and stress responsiveness
PgBAHD57chr21:83640340-83642340(-)	TGA-element	AACGAC	auxin-responsive element
PgBAHD57chr21:83640340-83642340(-)	TGA-element	AACGAC	auxin-responsive element
PgBAHD57chr21:83640340-83642340(-)	W box	TTGACC	WRKY binding site involved in drought-inducibility
PgBAHD57chr21:83640340-83642340(-)	W box	TTGACC	WRKY binding site involved in drought-inducibility
PgBAHD58chr21:83706915-83708915(-)	ABRE	ACGTG	cis-acting element involved in the abscisic acid responsiveness
PgBAHD58chr21:83706915-83708915(-)	ABRE	ACGTG	cis-acting element involved in the abscisic acid responsiveness
PgBAHD58chr21:83706915-83708915(-)	Box 4	ATTAAT	part of a conserved DNA module involved in light responsiveness
PgBAHD58chr21:83706915-83708915(-)	circadian	CAAAGATATC	cis-acting regulatory element involved in circadian control
PgBAHD58chr21:83706915-83708915(-)	DRE	TACCGACAT	cis-acting element involved in dehydration, low-temp, salt stresses
PgBAHD58chr21:83706915-83708915(-)	G-box	CACGTT	cis-acting regulatory element involved in light responsiveness
PgBAHD58chr21:83706915-83708915(-)	G-box	CCACGTAA	cis-acting regulatory element involved in light responsiveness
PgBAHD58chr21:83706915-83708915(-)	G-box	TACGTG	cis-acting regulatory element involved in light responsiveness
PgBAHD58chr21:83706915-83708915(-)	GC-motif	CCCCCG	enhancer-like element involved in anoxic specific inducibility
PgBAHD58chr21:83706915-83708915(-)	LTR	CCGAAA	cis-acting element involved in low-temperature responsiveness
PgBAHD58chr21:83706915-83708915(-)	MBS	CAACTG	MYB binding site involved in drought-inducibility
PgBAHD58chr21:83706915-83708915(-)	MYB	CAACTG	stress responsive
PgBAHD58chr21:83706915-83708915(-)	RY-element	CATGCATG	cis-acting regulatory element involved in seed-specific regulation
PgBAHD58chr21:83706915-83708915(-)	TCA	TCATCTTCAT	salicylic acid responsiveness
PgBAHD58chr21:83706915-83708915(-)	TC-rich repeats	ATTCTCTAAC	cis-acting element involved in defense and stress responsiveness
PgBAHD58chr21:83706915-83708915(-)	W box	TTGACC	WRKY binding site involved in drought-inducibility
PgBAHD58chr21:83706915-83708915(-)	WUN-motif	TTATTACAT	wound-responsive element
PgBAHD58chr21:83706915-83708915(-)	WUN-motif	TTATTACAT	wound-responsive element
PgBAHD59chr21:102767928-102769928(-)	ABRE	ACGTG	cis-acting element involved in the abscisic acid responsiveness
PgBAHD59chr21:102767928-102769928(-)	ABRE	CGTACGTGCA	cis-acting element involved in the abscisic acid responsiveness
PgBAHD59chr21:102767928-102769928(-)	ABRE	CGTACGTGCA	cis-acting element involved in the abscisic acid responsiveness
PgBAHD59chr21:102767928-102769928(-)	ARE	AAACCA	cis-acting regulatory element essential for the anaerobic induction
PgBAHD59chr21:102767928-102769928(-)	ARE	AAACCA	cis-acting regulatory element essential for the anaerobic induction
PgBAHD59chr21:102767928-102769928(-)	Box 4	ATTAAT	part of a conserved DNA module involved in light responsiveness
PgBAHD59chr21:102767928-102769928(-)	Box 4	ATTAAT	part of a conserved DNA module involved in light responsiveness
PgBAHD59chr21:102767928-102769928(-)	CCAAT-box	CAACGG	MYBHv1 binding site
PgBAHD59chr21:102767928-102769928(-)	CGTCA-motif	CGTCA	cis-acting regulatory element involved in the MeJA-responsiveness
PgBAHD59chr21:102767928-102769928(-)	CGTCA-motif	CGTCA	cis-acting regulatory element involved in the MeJA-responsiveness
PgBAHD59chr21:102767928-102769928(-)	CGTCA-motif	CGTCA	cis-acting regulatory element involved in the MeJA-responsiveness
PgBAHD59chr21:102767928-102769928(-)	CGTCA-motif	CGTCA	cis-acting regulatory element involved in the MeJA-responsiveness
PgBAHD59chr21:102767928-102769928(-)	CGTCA-motif	CGTCA	cis-acting regulatory element involved in the MeJA-responsiveness
PgBAHD59chr21:102767928-102769928(-)	G-box	CACGAC	cis-acting regulatory element involved in light responsiveness
PgBAHD59chr21:102767928-102769928(-)	G-box	TACGTG	cis-acting regulatory element involved in light responsiveness
PgBAHD59chr21:102767928-102769928(-)	MBS	CAACTG	MYB binding site involved in drought-inducibility
PgBAHD59chr21:102767928-102769928(-)	MBS	CAACTG	MYB binding site involved in drought-inducibility
PgBAHD59chr21:102767928-102769928(-)	MBS	CAACTG	MYB binding site involved in drought-inducibility
PgBAHD59chr21:102767928-102769928(-)	MBS	CAACTG	MYB binding site involved in drought-inducibility
PgBAHD59chr21:102767928-102769928(-)	MYB	CAACAG	stress responsive
PgBAHD59chr21:102767928-102769928(-)	MYB	CAACCA	stress responsive
PgBAHD59chr21:102767928-102769928(-)	MYB	CAACTG	stress responsive
PgBAHD59chr21:102767928-102769928(-)	MYB	CAACTG	stress responsive
PgBAHD59chr21:102767928-102769928(-)	MYB	CAACTG	stress responsive
PgBAHD59chr21:102767928-102769928(-)	MYB	CAACTG	stress responsive
PgBAHD59chr21:102767928-102769928(-)	MYB	TAACCA	stress responsive
PgBAHD59chr21:102767928-102769928(-)	MYB	TAACCA	stress responsive
PgBAHD59chr21:102767928-102769928(-)	MYB	TAACTG	stress responsive
PgBAHD59chr21:102767928-102769928(-)	O2-site	GATGATGTGG	cis-acting regulatory element involved in zein metabolism regulation
PgBAHD59chr21:102767928-102769928(-)	O2-site	GTTGACGTGA	cis-acting regulatory element involved in zein metabolism regulation
PgBAHD59chr21:102767928-102769928(-)	TATC-box	TATCCCA	cis-acting element involved in gibberellin-responsiveness
PgBAHD59chr21:102767928-102769928(-)	TGACG-motif	TGACG	cis-acting regulatory element involved in the MeJA-responsiveness
PgBAHD59chr21:102767928-102769928(-)	TGACG-motif	TGACG	cis-acting regulatory element involved in the MeJA-responsiveness
PgBAHD59chr21:102767928-102769928(-)	TGACG-motif	TGACG	cis-acting regulatory element involved in the MeJA-responsiveness
PgBAHD59chr21:102767928-102769928(-)	TGACG-motif	TGACG	cis-acting regulatory element involved in the MeJA-responsiveness
PgBAHD59chr21:102767928-102769928(-)	TGACG-motif	TGACG	cis-acting regulatory element involved in the MeJA-responsiveness
PgBAHD59chr21:102767928-102769928(-)	W box	TTGACC	WRKY binding site involved in drought-inducibility
PgBAHD59chr21:102767928-102769928(-)	WUN-motif	ACATTACGG	wound-responsive element
PgBAHD60chr16:2528622-2530622(+)	ABRE	ACGTG	cis-acting element involved in the abscisic acid responsiveness
PgBAHD60chr16:2528622-2530622(+)	ABRE	ACGTG	cis-acting element involved in the abscisic acid responsiveness
PgBAHD60chr16:2528622-2530622(+)	ABRE	ACGTG	cis-acting element involved in the abscisic acid responsiveness
PgBAHD60chr16:2528622-2530622(+)	ARE	AAACCA	cis-acting regulatory element essential for the anaerobic induction
PgBAHD60chr16:2528622-2530622(+)	Box 4	ATTAAT	part of a conserved DNA module involved in light responsiveness
PgBAHD60chr16:2528622-2530622(+)	Box 4	ATTAAT	part of a conserved DNA module involved in light responsiveness
PgBAHD60chr16:2528622-2530622(+)	CCAAT-box	CAACGG	MYBHv1 binding site
PgBAHD60chr16:2528622-2530622(+)	CGTCA-motif	CGTCA	cis-acting regulatory element involved in the MeJA-responsiveness
PgBAHD60chr16:2528622-2530622(+)	CGTCA-motif	CGTCA	cis-acting regulatory element involved in the MeJA-responsiveness
PgBAHD60chr16:2528622-2530622(+)	CGTCA-motif	CGTCA	cis-acting regulatory element involved in the MeJA-responsiveness
PgBAHD60chr16:2528622-2530622(+)	G-box	CACGAC	cis-acting regulatory element involved in light responsiveness
PgBAHD60chr16:2528622-2530622(+)	G-box	CACGTC	cis-acting regulatory element involved in light responsiveness
PgBAHD60chr16:2528622-2530622(+)	G-box	CACGTC	cis-acting regulatory element involved in light responsiveness
PgBAHD60chr16:2528622-2530622(+)	G-box	CACGTC	cis-acting regulatory element involved in light responsiveness
PgBAHD60chr16:2528622-2530622(+)	GC-motif	CCCCCG	enhancer-like element involved in anoxic specific inducibility
PgBAHD60chr16:2528622-2530622(+)	GC-motif	CCCCCG	enhancer-like element involved in anoxic specific inducibility
PgBAHD60chr16:2528622-2530622(+)	MYB	CAACCA	stress responsive
PgBAHD60chr16:2528622-2530622(+)	TCA-element	TCAGAAGAGG	cis-acting element involved in salicylic acid responsiveness
PgBAHD60chr16:2528622-2530622(+)	TGACG-motif	TGACG	cis-acting regulatory element involved in the MeJA-responsiveness
PgBAHD60chr16:2528622-2530622(+)	TGACG-motif	TGACG	cis-acting regulatory element involved in the MeJA-responsiveness
PgBAHD60chr16:2528622-2530622(+)	TGACG-motif	TGACG	cis-acting regulatory element involved in the MeJA-responsiveness
PgBAHD60chr16:2528622-2530622(+)	TGA-element	AACGAC	auxin-responsive element
PgBAHD60chr16:2528622-2530622(+)	W box	TTGACC	WRKY binding site involved in drought-inducibility
PgBAHD60chr16:2528622-2530622(+)	W box	TTGACC	WRKY binding site involved in drought-inducibility
PgBAHD61chr16:6075351-6077351(+)	ABRE	ACGTG	cis-acting element involved in the abscisic acid responsiveness
PgBAHD61chr16:6075351-6077351(+)	Box 4	ATTAAT	part of a conserved DNA module involved in light responsiveness
PgBAHD61chr16:6075351-6077351(+)	Box 4	ATTAAT	part of a conserved DNA module involved in light responsiveness
PgBAHD61chr16:6075351-6077351(+)	Box 4	ATTAAT	part of a conserved DNA module involved in light responsiveness
PgBAHD61chr16:6075351-6077351(+)	CCAAT-box	CAACGG	MYBHv1 binding site
PgBAHD61chr16:6075351-6077351(+)	CGTCA-motif	CGTCA	cis-acting regulatory element involved in the MeJA-responsiveness
PgBAHD61chr16:6075351-6077351(+)	G-box	CACGAC	cis-acting regulatory element involved in light responsiveness
PgBAHD61chr16:6075351-6077351(+)	G-box	TACGTG	cis-acting regulatory element involved in light responsiveness
PgBAHD61chr16:6075351-6077351(+)	MSA-like	TCCAACGGT	cis-acting element involved in cell cycle regulation
PgBAHD61chr16:6075351-6077351(+)	MYB	CAACCA	stress responsive
PgBAHD61chr16:6075351-6077351(+)	MYB	CAACCA	stress responsive
PgBAHD61chr16:6075351-6077351(+)	MYB	TAACCA	stress responsive
PgBAHD61chr16:6075351-6077351(+)	MYB	TAACCA	stress responsive
PgBAHD61chr16:6075351-6077351(+)	MYB	TAACCA	stress responsive
PgBAHD61chr16:6075351-6077351(+)	MYB	TAACCA	stress responsive
PgBAHD61chr16:6075351-6077351(+)	P-box	CCTTTTG	gibberellin-responsive element
PgBAHD61chr16:6075351-6077351(+)	TGACG-motif	TGACG	cis-acting regulatory element involved in the MeJA-responsiveness
PgBAHD61chr16:6075351-6077351(+)	TGA-element	AACGAC	auxin-responsive element
PgBAHD62chr16:6089359-6091359(+)	ABRE	ACGTG	cis-acting element involved in the abscisic acid responsiveness
PgBAHD62chr16:6089359-6091359(+)	ARE	AAACCA	cis-acting regulatory element essential for the anaerobic induction
PgBAHD62chr16:6089359-6091359(+)	Box 4	ATTAAT	part of a conserved DNA module involved in light responsiveness
PgBAHD62chr16:6089359-6091359(+)	Box 4	ATTAAT	part of a conserved DNA module involved in light responsiveness
PgBAHD62chr16:6089359-6091359(+)	Box 4	ATTAAT	part of a conserved DNA module involved in light responsiveness
PgBAHD62chr16:6089359-6091359(+)	Box 4	ATTAAT	part of a conserved DNA module involved in light responsiveness
PgBAHD62chr16:6089359-6091359(+)	Box 4	ATTAAT	part of a conserved DNA module involved in light responsiveness
PgBAHD62chr16:6089359-6091359(+)	Box 4	ATTAAT	part of a conserved DNA module involved in light responsiveness
PgBAHD62chr16:6089359-6091359(+)	Box 4	ATTAAT	part of a conserved DNA module involved in light responsiveness
PgBAHD62chr16:6089359-6091359(+)	Box 4	ATTAAT	part of a conserved DNA module involved in light responsiveness
PgBAHD62chr16:6089359-6091359(+)	Box 4	ATTAAT	part of a conserved DNA module involved in light responsiveness
PgBAHD62chr16:6089359-6091359(+)	CGTCA-motif	CGTCA	cis-acting regulatory element involved in the MeJA-responsiveness
PgBAHD62chr16:6089359-6091359(+)	CGTCA-motif	CGTCA	cis-acting regulatory element involved in the MeJA-responsiveness
PgBAHD62chr16:6089359-6091359(+)	CGTCA-motif	CGTCA	cis-acting regulatory element involved in the MeJA-responsiveness
PgBAHD62chr16:6089359-6091359(+)	CGTCA-motif	CGTCA	cis-acting regulatory element involved in the MeJA-responsiveness
PgBAHD62chr16:6089359-6091359(+)	CGTCA-motif	CGTCA	cis-acting regulatory element involved in the MeJA-responsiveness
PgBAHD62chr16:6089359-6091359(+)	circadian	CAAAGATATC	cis-acting regulatory element involved in circadian control
PgBAHD62chr16:6089359-6091359(+)	G-box	CACGAC	cis-acting regulatory element involved in light responsiveness
PgBAHD62chr16:6089359-6091359(+)	G-box	CACGTT	cis-acting regulatory element involved in light responsiveness
PgBAHD62chr16:6089359-6091359(+)	GC-motif	CCCCCG	enhancer-like element involved in anoxic specific inducibility
PgBAHD62chr16:6089359-6091359(+)	MYB	CAACCA	stress responsive
PgBAHD62chr16:6089359-6091359(+)	MYB	TAACTG	stress responsive
PgBAHD62chr16:6089359-6091359(+)	P-box	CCTTTTG	gibberellin-responsive element
PgBAHD62chr16:6089359-6091359(+)	P-box	CCTTTTG	gibberellin-responsive element
PgBAHD62chr16:6089359-6091359(+)	TGACG-motif	TGACG	cis-acting regulatory element involved in the MeJA-responsiveness
PgBAHD62chr16:6089359-6091359(+)	TGACG-motif	TGACG	cis-acting regulatory element involved in the MeJA-responsiveness
PgBAHD62chr16:6089359-6091359(+)	TGACG-motif	TGACG	cis-acting regulatory element involved in the MeJA-responsiveness
PgBAHD62chr16:6089359-6091359(+)	TGACG-motif	TGACG	cis-acting regulatory element involved in the MeJA-responsiveness
PgBAHD62chr16:6089359-6091359(+)	TGACG-motif	TGACG	cis-acting regulatory element involved in the MeJA-responsiveness
PgBAHD62chr16:6089359-6091359(+)	W box	TTGACC	WRKY binding site involved in drought-inducibility
PgBAHD62chr16:6089359-6091359(+)	WUN-motif	AAATTACT	wound-responsive element
PgBAHD62chr16:6089359-6091359(+)	WUN-motif	AAATTACTA	wound-responsive element
PgBAHD62chr16:6089359-6091359(+)	WUN-motif	TTATTACAT	wound-responsive element
PgBAHD63chr16:6312992-6314992(-)	ABRE	ACGTG	cis-acting element involved in the abscisic acid responsiveness
PgBAHD63chr16:6312992-6314992(-)	Box 4	ATTAAT	part of a conserved DNA module involved in light responsiveness
PgBAHD63chr16:6312992-6314992(-)	Box 4	ATTAAT	part of a conserved DNA module involved in light responsiveness
PgBAHD63chr16:6312992-6314992(-)	CCAAT-box	CAACGG	MYBHv1 binding site
PgBAHD63chr16:6312992-6314992(-)	CGTCA-motif	CGTCA	cis-acting regulatory element involved in the MeJA-responsiveness
PgBAHD63chr16:6312992-6314992(-)	CGTCA-motif	CGTCA	cis-acting regulatory element involved in the MeJA-responsiveness
PgBAHD63chr16:6312992-6314992(-)	CGTCA-motif	CGTCA	cis-acting regulatory element involved in the MeJA-responsiveness
PgBAHD63chr16:6312992-6314992(-)	G-box	CACGAC	cis-acting regulatory element involved in light responsiveness
PgBAHD63chr16:6312992-6314992(-)	G-box	CACGTC	cis-acting regulatory element involved in light responsiveness
PgBAHD63chr16:6312992-6314992(-)	LTR	CCGAAA	cis-acting element involved in low-temperature responsiveness
PgBAHD63chr16:6312992-6314992(-)	LTR	CCGAAA	cis-acting element involved in low-temperature responsiveness
PgBAHD63chr16:6312992-6314992(-)	MSA-like	TCCAACGGT	cis-acting element involved in cell cycle regulation
PgBAHD63chr16:6312992-6314992(-)	MYB	TAACCA	stress responsive
PgBAHD63chr16:6312992-6314992(-)	MYB	TAACCA	stress responsive
PgBAHD63chr16:6312992-6314992(-)	MYB	TAACCA	stress responsive
PgBAHD63chr16:6312992-6314992(-)	MYB	TAACCA	stress responsive
PgBAHD63chr16:6312992-6314992(-)	MYB	TAACTG	stress responsive
PgBAHD63chr16:6312992-6314992(-)	TGACG-motif	TGACG	cis-acting regulatory element involved in the MeJA-responsiveness
PgBAHD63chr16:6312992-6314992(-)	TGACG-motif	TGACG	cis-acting regulatory element involved in the MeJA-responsiveness
PgBAHD63chr16:6312992-6314992(-)	TGACG-motif	TGACG	cis-acting regulatory element involved in the MeJA-responsiveness
PgBAHD63chr16:6312992-6314992(-)	TGA-element	AACGAC	auxin-responsive element
PgBAHD63chr16:6312992-6314992(-)	WUN-motif	TTATTACAT	wound-responsive element
PgBAHD63chr16:6312992-6314992(-)	WUN-motif	TTATTACAT	wound-responsive element
PgBAHD64chr10:138335068-138337068(+)	ABRE	ACGTG	cis-acting element involved in the abscisic acid responsiveness
PgBAHD64chr10:138335068-138337068(+)	ABRE	ACGTG	cis-acting element involved in the abscisic acid responsiveness
PgBAHD64chr10:138335068-138337068(+)	ARE	AAACCA	cis-acting regulatory element essential for the anaerobic induction
PgBAHD64chr10:138335068-138337068(+)	ARE	AAACCA	cis-acting regulatory element essential for the anaerobic induction
PgBAHD64chr10:138335068-138337068(+)	Box 4	ATTAAT	part of a conserved DNA module involved in light responsiveness
PgBAHD64chr10:138335068-138337068(+)	CGTCA-motif	CGTCA	cis-acting regulatory element involved in the MeJA-responsiveness
PgBAHD64chr10:138335068-138337068(+)	GARE-motif	TCTGTTG	gibberellin-responsive element
PgBAHD64chr10:138335068-138337068(+)	G-box	CACGTT	cis-acting regulatory element involved in light responsiveness
PgBAHD64chr10:138335068-138337068(+)	G-box	TACGTG	cis-acting regulatory element involved in light responsiveness
PgBAHD64chr10:138335068-138337068(+)	GC-motif	CCCCCG	enhancer-like element involved in anoxic specific inducibility
PgBAHD64chr10:138335068-138337068(+)	LTR	CCGAAA	cis-acting element involved in low-temperature responsiveness
PgBAHD64chr10:138335068-138337068(+)	MBS	CAACTG	MYB binding site involved in drought-inducibility
PgBAHD64chr10:138335068-138337068(+)	MBS	CAACTG	MYB binding site involved in drought-inducibility
PgBAHD64chr10:138335068-138337068(+)	MYB	CAACAG	stress responsive
PgBAHD64chr10:138335068-138337068(+)	MYB	CAACAG	stress responsive
PgBAHD64chr10:138335068-138337068(+)	MYB	CAACAG	stress responsive
PgBAHD64chr10:138335068-138337068(+)	MYB	CAACCA	stress responsive
PgBAHD64chr10:138335068-138337068(+)	MYB	CAACTG	stress responsive
PgBAHD64chr10:138335068-138337068(+)	MYB	CAACTG	stress responsive
PgBAHD64chr10:138335068-138337068(+)	O2-site	GTTGACGTGA	cis-acting regulatory element involved in zein metabolism regulation
PgBAHD64chr10:138335068-138337068(+)	TCA	TCATCTTCAT	salicylic acid responsiveness
PgBAHD64chr10:138335068-138337068(+)	TCA-element	CCATCTTTTT	cis-acting element involved in salicylic acid responsiveness
PgBAHD64chr10:138335068-138337068(+)	TCA-element	TCAGAAGAGG	cis-acting element involved in salicylic acid responsiveness
PgBAHD64chr10:138335068-138337068(+)	TC-rich repeats	ATTCTCTAAC	cis-acting element involved in defense and stress responsiveness
PgBAHD64chr10:138335068-138337068(+)	TC-rich repeats	GTTTTCTTAC	cis-acting element involved in defense and stress responsiveness
PgBAHD64chr10:138335068-138337068(+)	TGACG-motif	TGACG	cis-acting regulatory element involved in the MeJA-responsiveness
PgBAHD64chr10:138335068-138337068(+)	TGA-element	AACGAC	auxin-responsive element
PgBAHD65chr10:140255881-140257881(+)	ABRE	AACCCGG	cis-acting element involved in the abscisic acid responsiveness
PgBAHD65chr10:140255881-140257881(+)	ABRE	ACGTG	cis-acting element involved in the abscisic acid responsiveness
PgBAHD65chr10:140255881-140257881(+)	ABRE	ACGTG	cis-acting element involved in the abscisic acid responsiveness
PgBAHD65chr10:140255881-140257881(+)	ABRE	TACGTGTC	cis-acting element involved in the abscisic acid responsiveness
PgBAHD65chr10:140255881-140257881(+)	ARE	AAACCA	cis-acting regulatory element essential for the anaerobic induction
PgBAHD65chr10:140255881-140257881(+)	Box 4	ATTAAT	part of a conserved DNA module involved in light responsiveness
PgBAHD65chr10:140255881-140257881(+)	Box 4	ATTAAT	part of a conserved DNA module involved in light responsiveness
PgBAHD65chr10:140255881-140257881(+)	Box 4	ATTAAT	part of a conserved DNA module involved in light responsiveness
PgBAHD65chr10:140255881-140257881(+)	Box 4	ATTAAT	part of a conserved DNA module involved in light responsiveness
PgBAHD65chr10:140255881-140257881(+)	CGTCA-motif	CGTCA	cis-acting regulatory element involved in the MeJA-responsiveness
PgBAHD65chr10:140255881-140257881(+)	CGTCA-motif	CGTCA	cis-acting regulatory element involved in the MeJA-responsiveness
PgBAHD65chr10:140255881-140257881(+)	G-box	CACGTT	cis-acting regulatory element involved in light responsiveness
PgBAHD65chr10:140255881-140257881(+)	G-box	TACGTG	cis-acting regulatory element involved in light responsiveness
PgBAHD65chr10:140255881-140257881(+)	LTR	CCGAAA	cis-acting element involved in low-temperature responsiveness
PgBAHD65chr10:140255881-140257881(+)	MYB	CAACCA	stress responsive
PgBAHD65chr10:140255881-140257881(+)	MYB	TAACCA	stress responsive
PgBAHD65chr10:140255881-140257881(+)	P-box	CCTTTTG	gibberellin-responsive element
PgBAHD65chr10:140255881-140257881(+)	TCA	TCATCTTCAT	salicylic acid responsiveness
PgBAHD65chr10:140255881-140257881(+)	TC-rich repeats	ATTCTCTAAC	cis-acting element involved in defense and stress responsiveness
PgBAHD65chr10:140255881-140257881(+)	TC-rich repeats	GTTTTCTTAC	cis-acting element involved in defense and stress responsiveness
PgBAHD65chr10:140255881-140257881(+)	TC-rich repeats	GTTTTCTTAC	cis-acting element involved in defense and stress responsiveness
PgBAHD65chr10:140255881-140257881(+)	TC-rich repeats	GTTTTCTTAC	cis-acting element involved in defense and stress responsiveness
PgBAHD65chr10:140255881-140257881(+)	TGACG-motif	TGACG	cis-acting regulatory element involved in the MeJA-responsiveness
PgBAHD65chr10:140255881-140257881(+)	TGACG-motif	TGACG	cis-acting regulatory element involved in the MeJA-responsiveness
PgBAHD65chr10:140255881-140257881(+)	WUN-motif	AAATTACTA	wound-responsive element
PgBAHD66chr6:5508686-5510686(+)	ABRE	ACGTG	cis-acting element involved in the abscisic acid responsiveness
PgBAHD66chr6:5508686-5510686(+)	ABRE	ACGTG	cis-acting element involved in the abscisic acid responsiveness
PgBAHD66chr6:5508686-5510686(+)	ABRE	TACGGTC	cis-acting element involved in the abscisic acid responsiveness
PgBAHD66chr6:5508686-5510686(+)	ARE	AAACCA	cis-acting regulatory element essential for the anaerobic induction
PgBAHD66chr6:5508686-5510686(+)	ARE	AAACCA	cis-acting regulatory element essential for the anaerobic induction
PgBAHD66chr6:5508686-5510686(+)	Box 4	ATTAAT	part of a conserved DNA module involved in light responsiveness
PgBAHD66chr6:5508686-5510686(+)	Box 4	ATTAAT	part of a conserved DNA module involved in light responsiveness
PgBAHD66chr6:5508686-5510686(+)	Box 4	ATTAAT	part of a conserved DNA module involved in light responsiveness
PgBAHD66chr6:5508686-5510686(+)	CGTCA-motif	CGTCA	cis-acting regulatory element involved in the MeJA-responsiveness
PgBAHD66chr6:5508686-5510686(+)	CGTCA-motif	CGTCA	cis-acting regulatory element involved in the MeJA-responsiveness
PgBAHD66chr6:5508686-5510686(+)	circadian	CAAAGATATC	cis-acting regulatory element involved in circadian control
PgBAHD66chr6:5508686-5510686(+)	G-box	CACGAC	cis-acting regulatory element involved in light responsiveness
PgBAHD66chr6:5508686-5510686(+)	G-box	CACGTC	cis-acting regulatory element involved in light responsiveness
PgBAHD66chr6:5508686-5510686(+)	G-box	CACGTT	cis-acting regulatory element involved in light responsiveness
PgBAHD66chr6:5508686-5510686(+)	MYB	CAACAG	stress responsive
PgBAHD66chr6:5508686-5510686(+)	MYB	CAACCA	stress responsive
PgBAHD66chr6:5508686-5510686(+)	MYB	CAACCA	stress responsive
PgBAHD66chr6:5508686-5510686(+)	MYB	CAACCA	stress responsive
PgBAHD66chr6:5508686-5510686(+)	MYB	TAACTG	stress responsive
PgBAHD66chr6:5508686-5510686(+)	MYB	TAACTG	stress responsive
PgBAHD66chr6:5508686-5510686(+)	O2-site	GTTGACGTGA	cis-acting regulatory element involved in zein metabolism regulation
PgBAHD66chr6:5508686-5510686(+)	P-box	CCTTTTG	gibberellin-responsive element
PgBAHD66chr6:5508686-5510686(+)	RY-element	CATGCATG	cis-acting regulatory element involved in seed-specific regulation
PgBAHD66chr6:5508686-5510686(+)	TATC-box	TATCCCA	cis-acting element involved in gibberellin-responsiveness
PgBAHD66chr6:5508686-5510686(+)	TCA	TCATCTTCAT	salicylic acid responsiveness
PgBAHD66chr6:5508686-5510686(+)	TC-rich repeats	ATTCTCTAAC	cis-acting element involved in defense and stress responsiveness
PgBAHD66chr6:5508686-5510686(+)	TC-rich repeats	ATTCTCTAAC	cis-acting element involved in defense and stress responsiveness
PgBAHD66chr6:5508686-5510686(+)	TGACG-motif	TGACG	cis-acting regulatory element involved in the MeJA-responsiveness
PgBAHD66chr6:5508686-5510686(+)	TGACG-motif	TGACG	cis-acting regulatory element involved in the MeJA-responsiveness
PgBAHD66chr6:5508686-5510686(+)	W box	TTGACC	WRKY binding site involved in drought-inducibility
PgBAHD67chr6:6636554-6638554(-)	ABRE	ACGTG	cis-acting element involved in the abscisic acid responsiveness
PgBAHD67chr6:6636554-6638554(-)	ABRE	ACGTG	cis-acting element involved in the abscisic acid responsiveness
PgBAHD67chr6:6636554-6638554(-)	ABRE	ACGTG	cis-acting element involved in the abscisic acid responsiveness
PgBAHD67chr6:6636554-6638554(-)	ABRE	ACGTG	cis-acting element involved in the abscisic acid responsiveness
PgBAHD67chr6:6636554-6638554(-)	ABRE	ACGTG	cis-acting element involved in the abscisic acid responsiveness
PgBAHD67chr6:6636554-6638554(-)	ABRE	CACGTG	cis-acting element involved in the abscisic acid responsiveness
PgBAHD67chr6:6636554-6638554(-)	ABRE	GCAACGTGTC	cis-acting element involved in the abscisic acid responsiveness
PgBAHD67chr6:6636554-6638554(-)	ARE	AAACCA	cis-acting regulatory element essential for the anaerobic induction
PgBAHD67chr6:6636554-6638554(-)	ARE	AAACCA	cis-acting regulatory element essential for the anaerobic induction
PgBAHD67chr6:6636554-6638554(-)	Box 4	ATTAAT	part of a conserved DNA module involved in light responsiveness
PgBAHD67chr6:6636554-6638554(-)	Box 4	ATTAAT	part of a conserved DNA module involved in light responsiveness
PgBAHD67chr6:6636554-6638554(-)	Box 4	ATTAAT	part of a conserved DNA module involved in light responsiveness
PgBAHD67chr6:6636554-6638554(-)	Box 4	ATTAAT	part of a conserved DNA module involved in light responsiveness
PgBAHD67chr6:6636554-6638554(-)	Box 4	ATTAAT	part of a conserved DNA module involved in light responsiveness
PgBAHD67chr6:6636554-6638554(-)	CAT-box	GCCACT	cis-acting regulatory element related to meristem expression
PgBAHD67chr6:6636554-6638554(-)	CGTCA-motif	CGTCA	cis-acting regulatory element involved in the MeJA-responsiveness
PgBAHD67chr6:6636554-6638554(-)	CGTCA-motif	CGTCA	cis-acting regulatory element involved in the MeJA-responsiveness
PgBAHD67chr6:6636554-6638554(-)	CGTCA-motif	CGTCA	cis-acting regulatory element involved in the MeJA-responsiveness
PgBAHD67chr6:6636554-6638554(-)	CGTCA-motif	CGTCA	cis-acting regulatory element involved in the MeJA-responsiveness
PgBAHD67chr6:6636554-6638554(-)	CGTCA-motif	CGTCA	cis-acting regulatory element involved in the MeJA-responsiveness
PgBAHD67chr6:6636554-6638554(-)	CGTCA-motif	CGTCA	cis-acting regulatory element involved in the MeJA-responsiveness
PgBAHD67chr6:6636554-6638554(-)	CGTCA-motif	CGTCA	cis-acting regulatory element involved in the MeJA-responsiveness
PgBAHD67chr6:6636554-6638554(-)	CGTCA-motif	CGTCA	cis-acting regulatory element involved in the MeJA-responsiveness
PgBAHD67chr6:6636554-6638554(-)	G-box	CACGAC	cis-acting regulatory element involved in light responsiveness
PgBAHD67chr6:6636554-6638554(-)	G-box	CACGTC	cis-acting regulatory element involved in light responsiveness
PgBAHD67chr6:6636554-6638554(-)	G-box	CACGTG	cis-acting regulatory element involved in light responsiveness
PgBAHD67chr6:6636554-6638554(-)	G-box	CACGTG	cis-acting regulatory element involved in light responsiveness
PgBAHD67chr6:6636554-6638554(-)	G-box	CACGTT	cis-acting regulatory element involved in light responsiveness
PgBAHD67chr6:6636554-6638554(-)	G-box	CACGTT	cis-acting regulatory element involved in light responsiveness
PgBAHD67chr6:6636554-6638554(-)	G-box	TAACACGTAG	cis-acting regulatory element involved in light responsiveness
PgBAHD67chr6:6636554-6638554(-)	G-box	TAACACGTAG	cis-acting regulatory element involved in light responsiveness
PgBAHD67chr6:6636554-6638554(-)	G-box	TACGTG	cis-acting regulatory element involved in light responsiveness
PgBAHD67chr6:6636554-6638554(-)	LTR	CCGAAA	cis-acting element involved in low-temperature responsiveness
PgBAHD67chr6:6636554-6638554(-)	MBS	CAACTG	MYB binding site involved in drought-inducibility
PgBAHD67chr6:6636554-6638554(-)	MBS	CAACTG	MYB binding site involved in drought-inducibility
PgBAHD67chr6:6636554-6638554(-)	MBS	CAACTG	MYB binding site involved in drought-inducibility
PgBAHD67chr6:6636554-6638554(-)	MBS	CAACTG	MYB binding site involved in drought-inducibility
PgBAHD67chr6:6636554-6638554(-)	MBS	CAACTG	MYB binding site involved in drought-inducibility
PgBAHD67chr6:6636554-6638554(-)	MYB	CAACAG	stress responsive
PgBAHD67chr6:6636554-6638554(-)	MYB	CAACCA	stress responsive
PgBAHD67chr6:6636554-6638554(-)	MYB	CAACCA	stress responsive
PgBAHD67chr6:6636554-6638554(-)	MYB	CAACTG	stress responsive
PgBAHD67chr6:6636554-6638554(-)	MYB	CAACTG	stress responsive
PgBAHD67chr6:6636554-6638554(-)	MYB	CAACTG	stress responsive
PgBAHD67chr6:6636554-6638554(-)	MYB	CAACTG	stress responsive
PgBAHD67chr6:6636554-6638554(-)	MYB	CAACTG	stress responsive
PgBAHD67chr6:6636554-6638554(-)	MYB	TAACCA	stress responsive
PgBAHD67chr6:6636554-6638554(-)	MYB	TAACCA	stress responsive
PgBAHD67chr6:6636554-6638554(-)	MYB	TAACTG	stress responsive
PgBAHD67chr6:6636554-6638554(-)	MYB	TAACTG	stress responsive
PgBAHD67chr6:6636554-6638554(-)	O2-site	GATGACATGG	cis-acting regulatory element involved in zein metabolism regulation
PgBAHD67chr6:6636554-6638554(-)	O2-site	GTTGACGTGA	cis-acting regulatory element involved in zein metabolism regulation
PgBAHD67chr6:6636554-6638554(-)	P-box	CCTTTTG	gibberellin-responsive element
PgBAHD67chr6:6636554-6638554(-)	TATC-box	TATCCCA	cis-acting element involved in gibberellin-responsiveness
PgBAHD67chr6:6636554-6638554(-)	TCA	TCATCTTCAT	salicylic acid responsiveness
PgBAHD67chr6:6636554-6638554(-)	TCA	TCATCTTCAT	salicylic acid responsiveness
PgBAHD67chr6:6636554-6638554(-)	TCA-element	TCAGAAGAGG	cis-acting element involved in salicylic acid responsiveness
PgBAHD67chr6:6636554-6638554(-)	TGACG-motif	TGACG	cis-acting regulatory element involved in the MeJA-responsiveness
PgBAHD67chr6:6636554-6638554(-)	TGACG-motif	TGACG	cis-acting regulatory element involved in the MeJA-responsiveness
PgBAHD67chr6:6636554-6638554(-)	TGACG-motif	TGACG	cis-acting regulatory element involved in the MeJA-responsiveness
PgBAHD67chr6:6636554-6638554(-)	TGACG-motif	TGACG	cis-acting regulatory element involved in the MeJA-responsiveness
PgBAHD67chr6:6636554-6638554(-)	TGACG-motif	TGACG	cis-acting regulatory element involved in the MeJA-responsiveness
PgBAHD67chr6:6636554-6638554(-)	TGACG-motif	TGACG	cis-acting regulatory element involved in the MeJA-responsiveness
PgBAHD67chr6:6636554-6638554(-)	TGACG-motif	TGACG	cis-acting regulatory element involved in the MeJA-responsiveness
PgBAHD67chr6:6636554-6638554(-)	TGACG-motif	TGACG	cis-acting regulatory element involved in the MeJA-responsiveness
PgBAHD67chr6:6636554-6638554(-)	TGA-element	AACGAC	auxin-responsive element
PgBAHD67chr6:6636554-6638554(-)	TGA-element	AACGAC	auxin-responsive element
PgBAHD67chr6:6636554-6638554(-)	W box	TTGACC	WRKY binding site involved in drought-inducibility
PgBAHD68chr12:2975027-2977027(-)	ABRE	AACCCGG	cis-acting element involved in the abscisic acid responsiveness
PgBAHD68chr12:2975027-2977027(-)	ARE	AAACCA	cis-acting regulatory element essential for the anaerobic induction
PgBAHD68chr12:2975027-2977027(-)	ARE	AAACCA	cis-acting regulatory element essential for the anaerobic induction
PgBAHD68chr12:2975027-2977027(-)	ARE	AAACCA	cis-acting regulatory element essential for the anaerobic induction
PgBAHD68chr12:2975027-2977027(-)	ARE	AAACCA	cis-acting regulatory element essential for the anaerobic induction
PgBAHD68chr12:2975027-2977027(-)	ARE	AAACCA	cis-acting regulatory element essential for the anaerobic induction
PgBAHD68chr12:2975027-2977027(-)	Box 4	ATTAAT	part of a conserved DNA module involved in light responsiveness
PgBAHD68chr12:2975027-2977027(-)	Box 4	ATTAAT	part of a conserved DNA module involved in light responsiveness
PgBAHD68chr12:2975027-2977027(-)	Box 4	ATTAAT	part of a conserved DNA module involved in light responsiveness
PgBAHD68chr12:2975027-2977027(-)	Box 4	ATTAAT	part of a conserved DNA module involved in light responsiveness
PgBAHD68chr12:2975027-2977027(-)	Box 4	ATTAAT	part of a conserved DNA module involved in light responsiveness
PgBAHD68chr12:2975027-2977027(-)	CGTCA-motif	CGTCA	cis-acting regulatory element involved in the MeJA-responsiveness
PgBAHD68chr12:2975027-2977027(-)	CGTCA-motif	CGTCA	cis-acting regulatory element involved in the MeJA-responsiveness
PgBAHD68chr12:2975027-2977027(-)	GARE-motif	TCTGTTG	gibberellin-responsive element
PgBAHD68chr12:2975027-2977027(-)	GARE-motif	TCTGTTG	gibberellin-responsive element
PgBAHD68chr12:2975027-2977027(-)	GC-motif	CCCCCG	enhancer-like element involved in anoxic specific inducibility
PgBAHD68chr12:2975027-2977027(-)	LTR	CCGAAA	cis-acting element involved in low-temperature responsiveness
PgBAHD68chr12:2975027-2977027(-)	MYB	CAACAG	stress responsive
PgBAHD68chr12:2975027-2977027(-)	MYB	CAACAG	stress responsive
PgBAHD68chr12:2975027-2977027(-)	MYB	CAACCA	stress responsive
PgBAHD68chr12:2975027-2977027(-)	MYB	TAACCA	stress responsive
PgBAHD68chr12:2975027-2977027(-)	MYB	TAACCA	stress responsive
PgBAHD68chr12:2975027-2977027(-)	MYB	TAACCA	stress responsive
PgBAHD68chr12:2975027-2977027(-)	MYB	TAACCA	stress responsive
PgBAHD68chr12:2975027-2977027(-)	MYB	TAACCA	stress responsive
PgBAHD68chr12:2975027-2977027(-)	MYB	TAACCA	stress responsive
PgBAHD68chr12:2975027-2977027(-)	MYB	TAACCA	stress responsive
PgBAHD68chr12:2975027-2977027(-)	MYB	TAACCA	stress responsive
PgBAHD68chr12:2975027-2977027(-)	MYB	TAACCA	stress responsive
PgBAHD68chr12:2975027-2977027(-)	MYB	TAACTG	stress responsive
PgBAHD68chr12:2975027-2977027(-)	MYB	TAACTG	stress responsive
PgBAHD68chr12:2975027-2977027(-)	MYB	TAACTG	stress responsive
PgBAHD68chr12:2975027-2977027(-)	MYB	TAACTG	stress responsive
PgBAHD68chr12:2975027-2977027(-)	TCA-element	CCATCTTTTT	cis-acting element involved in salicylic acid responsiveness
PgBAHD68chr12:2975027-2977027(-)	TGACG-motif	TGACG	cis-acting regulatory element involved in the MeJA-responsiveness
PgBAHD68chr12:2975027-2977027(-)	TGACG-motif	TGACG	cis-acting regulatory element involved in the MeJA-responsiveness
PgBAHD68chr12:2975027-2977027(-)	W box	TTGACC	WRKY binding site involved in drought-inducibility
PgBAHD68chr12:2975027-2977027(-)	W box	TTGACC	WRKY binding site involved in drought-inducibility
PgBAHD69chr4:21033170-21035170(+)	ARE	AAACCA	cis-acting regulatory element essential for the anaerobic induction
PgBAHD69chr4:21033170-21035170(+)	Box 4	ATTAAT	part of a conserved DNA module involved in light responsiveness
PgBAHD69chr4:21033170-21035170(+)	Box 4	ATTAAT	part of a conserved DNA module involved in light responsiveness
PgBAHD69chr4:21033170-21035170(+)	Box 4	ATTAAT	part of a conserved DNA module involved in light responsiveness
PgBAHD69chr4:21033170-21035170(+)	Box 4	ATTAAT	part of a conserved DNA module involved in light responsiveness
PgBAHD69chr4:21033170-21035170(+)	CGTCA-motif	CGTCA	cis-acting regulatory element involved in the MeJA-responsiveness
PgBAHD69chr4:21033170-21035170(+)	MBS	CAACTG	MYB binding site involved in drought-inducibility
PgBAHD69chr4:21033170-21035170(+)	MYB	CAACAG	stress responsive
PgBAHD69chr4:21033170-21035170(+)	MYB	CAACCA	stress responsive
PgBAHD69chr4:21033170-21035170(+)	MYB	CAACTG	stress responsive
PgBAHD69chr4:21033170-21035170(+)	MYB	TAACCA	stress responsive
PgBAHD69chr4:21033170-21035170(+)	MYB	TAACTG	stress responsive
PgBAHD69chr4:21033170-21035170(+)	MYB	TAACTG	stress responsive
PgBAHD69chr4:21033170-21035170(+)	MYB	TAACTG	stress responsive
PgBAHD69chr4:21033170-21035170(+)	TATC-box	TATCCCA	cis-acting element involved in gibberellin-responsiveness
PgBAHD69chr4:21033170-21035170(+)	TC-rich repeats	ATTCTCTAAC	cis-acting element involved in defense and stress responsiveness
PgBAHD69chr4:21033170-21035170(+)	TC-rich repeats	GTTTTCTTAC	cis-acting element involved in defense and stress responsiveness
PgBAHD69chr4:21033170-21035170(+)	TGACG-motif	TGACG	cis-acting regulatory element involved in the MeJA-responsiveness
PgBAHD69chr4:21033170-21035170(+)	TGA-element	AACGAC	auxin-responsive element
PgBAHD69chr4:21033170-21035170(+)	TGA-element	AACGAC	auxin-responsive element
PgBAHD69chr4:21033170-21035170(+)	WUN-motif	AAATTACT	wound-responsive element
PgBAHD70chr4:22845586-22847586(-)	ARE	AAACCA	cis-acting regulatory element essential for the anaerobic induction
PgBAHD70chr4:22845586-22847586(-)	Box 4	ATTAAT	part of a conserved DNA module involved in light responsiveness
PgBAHD70chr4:22845586-22847586(-)	Box 4	ATTAAT	part of a conserved DNA module involved in light responsiveness
PgBAHD70chr4:22845586-22847586(-)	Box 4	ATTAAT	part of a conserved DNA module involved in light responsiveness
PgBAHD70chr4:22845586-22847586(-)	Box 4	ATTAAT	part of a conserved DNA module involved in light responsiveness
PgBAHD70chr4:22845586-22847586(-)	Box 4	ATTAAT	part of a conserved DNA module involved in light responsiveness
PgBAHD70chr4:22845586-22847586(-)	Box 4	ATTAAT	part of a conserved DNA module involved in light responsiveness
PgBAHD70chr4:22845586-22847586(-)	Box 4	ATTAAT	part of a conserved DNA module involved in light responsiveness
PgBAHD70chr4:22845586-22847586(-)	Box 4	ATTAAT	part of a conserved DNA module involved in light responsiveness
PgBAHD70chr4:22845586-22847586(-)	Box 4	ATTAAT	part of a conserved DNA module involved in light responsiveness
PgBAHD70chr4:22845586-22847586(-)	CAT-box	GCCACT	cis-acting regulatory element related to meristem expression
PgBAHD70chr4:22845586-22847586(-)	CGTCA-motif	CGTCA	cis-acting regulatory element involved in the MeJA-responsiveness
PgBAHD70chr4:22845586-22847586(-)	CGTCA-motif	CGTCA	cis-acting regulatory element involved in the MeJA-responsiveness
PgBAHD70chr4:22845586-22847586(-)	circadian	CAAAGATATC	cis-acting regulatory element involved in circadian control
PgBAHD70chr4:22845586-22847586(-)	MYB	CAACAG	stress responsive
PgBAHD70chr4:22845586-22847586(-)	MYB	CAACCA	stress responsive
PgBAHD70chr4:22845586-22847586(-)	MYB	CAACCA	stress responsive
PgBAHD70chr4:22845586-22847586(-)	MYB	TAACCA	stress responsive
PgBAHD70chr4:22845586-22847586(-)	MYB	TAACCA	stress responsive
PgBAHD70chr4:22845586-22847586(-)	MYB	TAACCA	stress responsive
PgBAHD70chr4:22845586-22847586(-)	MYB	TAACTG	stress responsive
PgBAHD70chr4:22845586-22847586(-)	MYB	TAACTG	stress responsive
PgBAHD70chr4:22845586-22847586(-)	TGACG-motif	TGACG	cis-acting regulatory element involved in the MeJA-responsiveness
PgBAHD70chr4:22845586-22847586(-)	TGACG-motif	TGACG	cis-acting regulatory element involved in the MeJA-responsiveness
PgBAHD70chr4:22845586-22847586(-)	TGA-element	AACGAC	auxin-responsive element
PgBAHD70chr4:22845586-22847586(-)	WUN-motif	TTATTACAT	wound-responsive element
PgBAHD71chr4:162298504-162300504(+)	ABRE	AACCCGG	cis-acting element involved in the abscisic acid responsiveness
PgBAHD71chr4:162298504-162300504(+)	ABRE	ACGTG	cis-acting element involved in the abscisic acid responsiveness
PgBAHD71chr4:162298504-162300504(+)	ABRE	ACGTG	cis-acting element involved in the abscisic acid responsiveness
PgBAHD71chr4:162298504-162300504(+)	ABRE	TACGTGTC	cis-acting element involved in the abscisic acid responsiveness
PgBAHD71chr4:162298504-162300504(+)	ARE	AAACCA	cis-acting regulatory element essential for the anaerobic induction
PgBAHD71chr4:162298504-162300504(+)	ARE	AAACCA	cis-acting regulatory element essential for the anaerobic induction
PgBAHD71chr4:162298504-162300504(+)	Box 4	ATTAAT	part of a conserved DNA module involved in light responsiveness
PgBAHD71chr4:162298504-162300504(+)	Box 4	ATTAAT	part of a conserved DNA module involved in light responsiveness
PgBAHD71chr4:162298504-162300504(+)	Box 4	ATTAAT	part of a conserved DNA module involved in light responsiveness
PgBAHD71chr4:162298504-162300504(+)	Box 4	ATTAAT	part of a conserved DNA module involved in light responsiveness
PgBAHD71chr4:162298504-162300504(+)	Box 4	ATTAAT	part of a conserved DNA module involved in light responsiveness
PgBAHD71chr4:162298504-162300504(+)	Box 4	ATTAAT	part of a conserved DNA module involved in light responsiveness
PgBAHD71chr4:162298504-162300504(+)	Box 4	ATTAAT	part of a conserved DNA module involved in light responsiveness
PgBAHD71chr4:162298504-162300504(+)	CGTCA-motif	CGTCA	cis-acting regulatory element involved in the MeJA-responsiveness
PgBAHD71chr4:162298504-162300504(+)	CGTCA-motif	CGTCA	cis-acting regulatory element involved in the MeJA-responsiveness
PgBAHD71chr4:162298504-162300504(+)	CGTCA-motif	CGTCA	cis-acting regulatory element involved in the MeJA-responsiveness
PgBAHD71chr4:162298504-162300504(+)	G-box	CACGTT	cis-acting regulatory element involved in light responsiveness
PgBAHD71chr4:162298504-162300504(+)	G-box	TACGTG	cis-acting regulatory element involved in light responsiveness
PgBAHD71chr4:162298504-162300504(+)	LTR	CCGAAA	cis-acting element involved in low-temperature responsiveness
PgBAHD71chr4:162298504-162300504(+)	MYB	CAACCA	stress responsive
PgBAHD71chr4:162298504-162300504(+)	MYB	CAACCA	stress responsive
PgBAHD71chr4:162298504-162300504(+)	MYB	TAACCA	stress responsive
PgBAHD71chr4:162298504-162300504(+)	MYB	TAACCA	stress responsive
PgBAHD71chr4:162298504-162300504(+)	RY-element	CATGCATG	cis-acting regulatory element involved in seed-specific regulation
PgBAHD71chr4:162298504-162300504(+)	TATC-box	TATCCCA	cis-acting element involved in gibberellin-responsiveness
PgBAHD71chr4:162298504-162300504(+)	TCA-element	CCATCTTTTT	cis-acting element involved in salicylic acid responsiveness
PgBAHD71chr4:162298504-162300504(+)	TC-rich repeats	GTTTTCTTAC	cis-acting element involved in defense and stress responsiveness
PgBAHD71chr4:162298504-162300504(+)	TC-rich repeats	GTTTTCTTAC	cis-acting element involved in defense and stress responsiveness
PgBAHD71chr4:162298504-162300504(+)	TC-rich repeats	GTTTTCTTAC	cis-acting element involved in defense and stress responsiveness
PgBAHD71chr4:162298504-162300504(+)	TGACG-motif	TGACG	cis-acting regulatory element involved in the MeJA-responsiveness
PgBAHD71chr4:162298504-162300504(+)	TGACG-motif	TGACG	cis-acting regulatory element involved in the MeJA-responsiveness
PgBAHD71chr4:162298504-162300504(+)	TGACG-motif	TGACG	cis-acting regulatory element involved in the MeJA-responsiveness
PgBAHD71chr4:162298504-162300504(+)	WUN-motif	AAATTACT	wound-responsive element
PgBAHD72chr5:3520496-3522496(-)	ARE	AAACCA	cis-acting regulatory element essential for the anaerobic induction
PgBAHD72chr5:3520496-3522496(-)	Box 4	ATTAAT	part of a conserved DNA module involved in light responsiveness
PgBAHD72chr5:3520496-3522496(-)	Box 4	ATTAAT	part of a conserved DNA module involved in light responsiveness
PgBAHD72chr5:3520496-3522496(-)	Box 4	ATTAAT	part of a conserved DNA module involved in light responsiveness
PgBAHD72chr5:3520496-3522496(-)	Box 4	ATTAAT	part of a conserved DNA module involved in light responsiveness
PgBAHD72chr5:3520496-3522496(-)	Box 4	ATTAAT	part of a conserved DNA module involved in light responsiveness
PgBAHD72chr5:3520496-3522496(-)	Box 4	ATTAAT	part of a conserved DNA module involved in light responsiveness
PgBAHD72chr5:3520496-3522496(-)	Box 4	ATTAAT	part of a conserved DNA module involved in light responsiveness
PgBAHD72chr5:3520496-3522496(-)	Box 4	ATTAAT	part of a conserved DNA module involved in light responsiveness
PgBAHD72chr5:3520496-3522496(-)	Box 4	ATTAAT	part of a conserved DNA module involved in light responsiveness
PgBAHD72chr5:3520496-3522496(-)	Box 4	ATTAAT	part of a conserved DNA module involved in light responsiveness
PgBAHD72chr5:3520496-3522496(-)	Box 4	ATTAAT	part of a conserved DNA module involved in light responsiveness
PgBAHD72chr5:3520496-3522496(-)	Box 4	ATTAAT	part of a conserved DNA module involved in light responsiveness
PgBAHD72chr5:3520496-3522496(-)	MYB	CAACCA	stress responsive
PgBAHD72chr5:3520496-3522496(-)	MYB	TAACCA	stress responsive
PgBAHD72chr5:3520496-3522496(-)	MYB	TAACTG	stress responsive
PgBAHD72chr5:3520496-3522496(-)	TCA-element	CCATCTTTTT	cis-acting element involved in salicylic acid responsiveness
PgBAHD72chr5:3520496-3522496(-)	TC-rich repeats	GTTTTCTTAC	cis-acting element involved in defense and stress responsiveness
PgBAHD72chr5:3520496-3522496(-)	W box	TTGACC	WRKY binding site involved in drought-inducibility
PgBAHD72chr5:3520496-3522496(-)	WUN-motif	AAATTTCCT	wound-responsive element
PgBAHD73chr5:27926255-27928255(-)	ABRE	GACACGTGGC	cis-acting element involved in the abscisic acid responsiveness
PgBAHD73chr5:27926255-27928255(-)	ARE	AAACCA	cis-acting regulatory element essential for the anaerobic induction
PgBAHD73chr5:27926255-27928255(-)	Box 4	ATTAAT	part of a conserved DNA module involved in light responsiveness
PgBAHD73chr5:27926255-27928255(-)	Box 4	ATTAAT	part of a conserved DNA module involved in light responsiveness
PgBAHD73chr5:27926255-27928255(-)	Box 4	ATTAAT	part of a conserved DNA module involved in light responsiveness
PgBAHD73chr5:27926255-27928255(-)	Box 4	ATTAAT	part of a conserved DNA module involved in light responsiveness
PgBAHD73chr5:27926255-27928255(-)	Box 4	ATTAAT	part of a conserved DNA module involved in light responsiveness
PgBAHD73chr5:27926255-27928255(-)	Box 4	ATTAAT	part of a conserved DNA module involved in light responsiveness
PgBAHD73chr5:27926255-27928255(-)	Box 4	ATTAAT	part of a conserved DNA module involved in light responsiveness
PgBAHD73chr5:27926255-27928255(-)	Box 4	ATTAAT	part of a conserved DNA module involved in light responsiveness
PgBAHD73chr5:27926255-27928255(-)	Box 4	ATTAAT	part of a conserved DNA module involved in light responsiveness
PgBAHD73chr5:27926255-27928255(-)	Box 4	ATTAAT	part of a conserved DNA module involved in light responsiveness
PgBAHD73chr5:27926255-27928255(-)	CCAAT-box	CAACGG	MYBHv1 binding site
PgBAHD73chr5:27926255-27928255(-)	MSA-like	TCCAACGGT	cis-acting element involved in cell cycle regulation
PgBAHD73chr5:27926255-27928255(-)	MYB	CAACAG	stress responsive
PgBAHD73chr5:27926255-27928255(-)	MYB	CAACAG	stress responsive
PgBAHD73chr5:27926255-27928255(-)	MYB	CAACCA	stress responsive
PgBAHD73chr5:27926255-27928255(-)	MYB	CAACCA	stress responsive
PgBAHD73chr5:27926255-27928255(-)	WUN-motif	AAATTTCCT	wound-responsive element
PgBAHD74chr5:27997399-27999399(-)	Box 4	ATTAAT	part of a conserved DNA module involved in light responsiveness
PgBAHD74chr5:27997399-27999399(-)	Box 4	ATTAAT	part of a conserved DNA module involved in light responsiveness
PgBAHD74chr5:27997399-27999399(-)	Box 4	ATTAAT	part of a conserved DNA module involved in light responsiveness
PgBAHD74chr5:27997399-27999399(-)	Box 4	ATTAAT	part of a conserved DNA module involved in light responsiveness
PgBAHD74chr5:27997399-27999399(-)	Box 4	ATTAAT	part of a conserved DNA module involved in light responsiveness
PgBAHD74chr5:27997399-27999399(-)	Box 4	ATTAAT	part of a conserved DNA module involved in light responsiveness
PgBAHD74chr5:27997399-27999399(-)	CAT-box	GCCACT	cis-acting regulatory element related to meristem expression
PgBAHD74chr5:27997399-27999399(-)	CCAAT-box	CAACGG	MYBHv1 binding site
PgBAHD74chr5:27997399-27999399(-)	CCAAT-box	CAACGG	MYBHv1 binding site
PgBAHD74chr5:27997399-27999399(-)	CCAAT-box	CAACGG	MYBHv1 binding site
PgBAHD74chr5:27997399-27999399(-)	CGTCA-motif	CGTCA	cis-acting regulatory element involved in the MeJA-responsiveness
PgBAHD74chr5:27997399-27999399(-)	CGTCA-motif	CGTCA	cis-acting regulatory element involved in the MeJA-responsiveness
PgBAHD74chr5:27997399-27999399(-)	MBS	CAACTG	MYB binding site involved in drought-inducibility
PgBAHD74chr5:27997399-27999399(-)	MBS	CAACTG	MYB binding site involved in drought-inducibility
PgBAHD74chr5:27997399-27999399(-)	MYB	CAACCA	stress responsive
PgBAHD74chr5:27997399-27999399(-)	MYB	CAACCA	stress responsive
PgBAHD74chr5:27997399-27999399(-)	MYB	CAACTG	stress responsive
PgBAHD74chr5:27997399-27999399(-)	MYB	CAACTG	stress responsive
PgBAHD74chr5:27997399-27999399(-)	TCA-element	CCATCTTTTT	cis-acting element involved in salicylic acid responsiveness
PgBAHD74chr5:27997399-27999399(-)	TCA-element	CCATCTTTTT	cis-acting element involved in salicylic acid responsiveness
PgBAHD74chr5:27997399-27999399(-)	TGACG-motif	TGACG	cis-acting regulatory element involved in the MeJA-responsiveness
PgBAHD74chr5:27997399-27999399(-)	TGACG-motif	TGACG	cis-acting regulatory element involved in the MeJA-responsiveness
PgBAHD74chr5:27997399-27999399(-)	TGA-element	AACGAC	auxin-responsive element
PgBAHD74chr5:27997399-27999399(-)	TGA-element	AACGAC	auxin-responsive element
PgBAHD75chr5:35484128-35486128(+)	ARE	AAACCA	cis-acting regulatory element essential for the anaerobic induction
PgBAHD75chr5:35484128-35486128(+)	ARE	AAACCA	cis-acting regulatory element essential for the anaerobic induction
PgBAHD75chr5:35484128-35486128(+)	Box 4	ATTAAT	part of a conserved DNA module involved in light responsiveness
PgBAHD75chr5:35484128-35486128(+)	Box 4	ATTAAT	part of a conserved DNA module involved in light responsiveness
PgBAHD75chr5:35484128-35486128(+)	Box 4	ATTAAT	part of a conserved DNA module involved in light responsiveness
PgBAHD75chr5:35484128-35486128(+)	Box 4	ATTAAT	part of a conserved DNA module involved in light responsiveness
PgBAHD75chr5:35484128-35486128(+)	CAT-box	GCCACT	cis-acting regulatory element related to meristem expression
PgBAHD75chr5:35484128-35486128(+)	CGTCA-motif	CGTCA	cis-acting regulatory element involved in the MeJA-responsiveness
PgBAHD75chr5:35484128-35486128(+)	CGTCA-motif	CGTCA	cis-acting regulatory element involved in the MeJA-responsiveness
[truncated: 719 more rows]

## Sheet: Table S4
Table S4. The ka/ks values of PgBAHD genes in P. ginseng.
Sequence	Method	Ka	Ks	Ka/Ks	P-Value(Fisher)	Length	S-Sites	N-Sites	Substitutions	S-Substitutions	N-Substitutions	Divergence-Time	Substitution-Rate-Ratio(rTC:rAG:rTA:rCG:rTG:rCA/rCA)	GC(1:2:3)	ML-Score
PgBAHD81-PgBAHD89	MA	0.128305	0.822637	0.155968	8.92128e-65	1317	287.413	1029.59	256	164.238	91.7625	0.279832	1.04543:1.98372:0.913594:1.43026:0.786292:1	0.413392(0.465066:0.388646:0.386463)	-2565.71
PgBAHD92-PgBAHD26	MA	0.230765	0.815359	0.283022	4.40496e-42	1311	273.459	1037.54	335	161.537	173.463	0.352704	1.22985:1.17911:0.989301:1.00975:0.642423:1	0.399488(0.457237:0.377193:0.364035)	-2770.47
PgBAHD75-PgBAHD26	MA	0.229803	0.800863	0.286944	2.76708e-40	1311	267.647	1043.35	332	156.709	175.291	0.346387	1.25233:1.2024:1.04245:1.04927:0.691091:1	0.399488(0.453947:0.377193:0.367325)	-2763.94
PgBAHD47-PgBAHD60	MA	0.100732	0.762218	0.132156	1.65167e-70	1368	351.854	1016.15	254	183.836	70.1636	0.270868	1.9262:2.10935:1.34258:1.37063:0.52104:1	0.494577(0.581345:0.416486:0.4859)	-2631.85
PgBAHD66-PgBAHD103	MA	0.0420425	0.607473	0.0692088	8.00251e-60	1134	277.929	856.071	149	122.818	26.1818	0.180623	1.04903:2.00191:0.729278:0.734311:1.07293:1	0.469733(0.535377:0.409198:0.464623)	-2005.35
PgBAHD18-PgBAHD66	MA	0.042069	0.578755	0.0726888	2.22939e-57	1134	282.296	851.704	147	120.56	26.4396	0.175671	1.12266:1.98026:0.794103:0.800601:0.905354:1	0.47327(0.536557:0.415094:0.46816)	-2001.78
PgBAHD103-PgBAHD83	MA	0.0466676	0.541156	0.0862369	2.37003e-57	1263	310.519	952.481	161	127.321	33.6792	0.168241	1.25925:1.68578:1.19644:1.19704:1.2449:1	0.500786(0.575472:0.425708:0.501179)	-2240.7
PgBAHD18-PgBAHD83	MA	0.0468078	0.52945	0.0884083	3.7178e-56	1263	312.957	950.043	160	126.145	33.8549	0.166401	1.2863:1.90352:1.255:1.2565:1.19594:1	0.504324(0.576651:0.431604:0.504717)	-2237.4
PgBAHD19-PgBAHD38	MA	0.13126	0.418829	0.313396	1.85514e-19	1260	274.811	985.189	204	96.0671	107.933	0.19398	2.03659:2.08667:2.07996:1.98631:1.80555:1	0.422439(0.474026:0.380952:0.412338)	-2408.33
PgBAHD15-PgBAHD63	MA	0.0918386	0.15102	0.608121	0.0133446	1032	249.404	782.596	99	34.0416	64.9584	0.106141	1.3341:1.34597:1.3549:1.36481:1.07:1	0.305164(0.357875:0.295134:0.262484)	-1811.55
PgBAHD79-PgBAHD102	MA	0.0822827	0.139615	0.589353	0.00328191	1389	355.08	1033.92	123	45.2859	77.7141	0.096939	1.71646:1.9784:1.53887:1.52054:1.22406:1	0.366667(0.421898:0.332847:0.345255)	-2416.12
PgBAHD91-PgBAHD5	MA	0.0591828	0.137787	0.429522	6.05934e-05	1221	309.065	911.935	88	38.8116	49.1884	0.0790795	0.985998:0.866681:0.871384:0.871547:0.630951:1	0.404665(0.48073:0.36714:0.366126)	-2061.86
PgBAHD78-PgBAHD94	MA	0.0492764	0.0598698	0.82306	0.462922	1365	326.821	1038.18	67	18.5363	48.4637	0.0518128	1.4347:1.39617:1.29937:1.54969:0.702614:1	0.391892(0.450104:0.336798:0.388773)	-2157.17
PgBAHD23-PgBAHD41	MA	0.0120037	0.0585392	0.205054	1.42733e-05	1353	315.461	1037.54	30	17.9167	12.0833	0.0228537	1.44011:1.36845:0.958328:0.95543:0.429314:1	0.515419(0.534141:0.382159:0.629956)	-1926.32
PgBAHD14-PgBAHD62	MA	0.0434129	0.057347	0.757022	0.326912	1299	281.239	1017.76	58	15.5099	42.4901	0.0464297	2.33252:2.08343:2.15346:2.27491:1.06823:1	0.41301(0.472286:0.3903:0.376443)	-2001.7
PgBAHD70-PgBAHD39	MA	0.0162662	0.0555097	0.293034	0.000135058	1515	369.475	1145.53	38	19.9106	18.0894	0.0258368	2.00872:2.04468:1.55754:1.55093:0.520607:1	0.438389(0.451817:0.382306:0.481043)	-2200.06
PgBAHD48-PgBAHD13	MA	0.0122939	0.0526952	0.233302	0.00016815	1266	298.917	967.083	26	14.8165	11.1835	0.0218331	1.41747:1.15344:1.27542:1.26713:0.769108:1	0.384301(0.434152:0.368304:0.350446)	-1838.23
PgBAHD72-PgBAHD68	MA	0.021459	0.0511077	0.419879	0.0112829	1257	280.308	976.692	34	13.8043	20.1957	0.0280706	4.02297:3.65373:3.42072:5.03028:1.38816:1	0.468576(0.556086:0.410501:0.439141)	-1841.84
PgBAHD69-PgBAHD35	MA	0.0145914	0.0500561	0.291502	0.000786463	1305	368.507	936.493	31	17.8079	13.1921	0.024606	7.18229:7.56967:4.52118:4.40574:0.784495:1	0.490038(0.552874:0.426437:0.490805)	-1904.79
PgBAHD59-PgBAHD2	MA	0.0179239	0.0489172	0.366412	0.00300903	1131	257.993	873.007	27	12.0542	14.9458	0.0249938	1.19873:1.45332:1.37235:1.41227:1.67597:1	0.428404(0.474178:0.353286:0.457746)	-1677.58
PgBAHD86-PgBAHD51	MA	0.0189844	0.04831	0.392971	0.00747117	1341	283.355	1057.64	33	13.3777	19.6223	0.025181	2.22025:2.28007:2.60948:2.61958:2.28019:1	0.489211(0.547991:0.397321:0.522321)	-1953.38
PgBAHD46-PgBAHD30	MA	0.0155555	0.047137	0.330007	0.00159451	1287	298.742	988.258	28	13.3863	14.6137	0.0228863	2.39416:2.45497:2.53038:2.9611:1.14:1	0.41453(0.463869:0.367133:0.412587)	-1892.23
PgBAHD75-PgBAHD92	MA	0.00984186	0.0426429	0.230797	0.000556039	1335	283.424	1051.58	22	11.8514	10.1486	0.0168056	2.75101:2.253:2.5346:2.55177:0.917178:1	0.411985(0.475281:0.375281:0.385393)	-1864.42
PgBAHD66-PgBAHD83	MA	0.0107192	0.0424931	0.252257	0.000370922	1143	289.223	853.777	21	12.0368	8.96325	0.0187592	0.906556:1.44675:0.602205:0.494713:0.237469:1	0.469733(0.537736:0.410377:0.461085)	-1644.66
PgBAHD73-PgBAHD88	MA	0.0126248	0.0397437	0.317656	0.00266159	1275	302.363	972.637	23	11.3758	11.6242	0.019056	3.21796:2.7431:2.63867:3.47748:2.01037:1	0.409931(0.43649:0.385681:0.407621)	-1847.2
PgBAHD58-PgBAHD7	MA	0.00909952	0.0324106	0.280757	0.00217472	1173	283.191	889.809	17	9.03216	7.96784	0.0147274	1.29789:2.34341:0.944718:1.88004:0.553669:1	0.475338(0.541766:0.405728:0.47852)	-1660.57
PgBAHD90-PgBAHD4	MA	0.0261165	0.0320999	0.8136	0.543601	1299	305.481	993.519	35	9.59937	25.4006	0.0275236	1.68645:1.52453:1.37554:1.39458:1.22089:1	0.425336(0.488323:0.398089:0.389597)	-1913.3
PgBAHD77-PgBAHD93	MA	0.0163583	0.0318028	0.514369	0.0973368	1350	317.69	1032.31	26	9.73273	16.2673	0.0199928	0.492223:0.502472:0.46542:0.535125:0.324699:1	0.30898(0.34589:0.280251:0.300799)	-1966.56
PgBAHD21-PgBAHD40	MA	0.0130284	0.027314	0.476987	0.0852504	1326	358.76	967.24	22	9.62384	12.3762	0.0168935	3.25971:3.21204:2.30816:2.46364:0.219368:1	0.487237(0.529279:0.418919:0.513514)	-1891.14

## Sheet: Table S5
Table S5. The TPM values of PgBAHD genes in different P. ginseng tissues.
gene ID	fiber root	leg root	main root epiderm	main root cortex	rhizome	arm root	stem	leaf peduncle	leaflet pedicel	leaf blade	fruit peduncle	fruit pedicel	fruit flesh	seed
PgBAHD1	8.55181	7.79112	4.457	0	4.65031	10.3982	0	0.151005	0	0	0	0.35454	0	0.463552
PgBAHD2	0	0.240328	0	0.224222	0.246531	0	0.637037	0	0.921285	0	4.70859	2.59194	30.9803	232.59
PgBAHD3	0	0	0	0	0	0	0	0	0	0	0	0	0	0
PgBAHD4	25.1679	24.7921	45.7064	19.5372	28.9484	25.4863	43.0222	46.9139	35.553	78.5509	84.7826	122.718	255.302	39.9757
PgBAHD5	0.260978	0.196625	0.496771	0.788738	1.18769	0.324147	0.347602	0.78664	0.378982	0.321422	0.394174	1.17514	1.44845	0.600288
PgBAHD6	54.3002	53.6671	6.04513	1.08397	12.8617	57.6696	2.94612	9.26062	9.5452	7.97365	10.709	63.7253	3.62102	2.55482
PgBAHD7	1.31923	1.88899	2.21679	2.89381	2.61838	1.99174	1.71725	1.52784	2.55686	1.62926	2.38939	3.65028	5.64368	19.2364
PgBAHD8	9.10015	12.2524	5.32692	2.23687	4.49223	13.148	9.72362	32.8594	30.2308	40.0307	26.1891	39.8589	47.1364	25.2643
PgBAHD9	26.3524	24.4401	31.0315	45.6644	38.491	24.7383	25.2466	20.808	26.009	18.5259	32.9181	49.2684	104.147	432.165
PgBAHD10	0	0.255801	0	0	0	0	0	0	0.346065	0	0.474715	0	0.332996	0
PgBAHD11	1.11717	1.10795	0.935045	0	0.288085	1.59406	0	0	0	0	0	0	0	0.679325
PgBAHD12	23.2258	19.4128	3.97383	2.9087	13.2586	27.7076	0.539874	0	0	0	0	5.12378	0	0
PgBAHD13	0	0	0	0	0	0	0	0	0	0	0	0	0	0
PgBAHD14	0.99515	0.771114	0.02569	0	0	0.567934	0	0	0	0	0	0	0	0
PgBAHD15	5.02307	4.20202	4.19708	3.59118	5.71955	3.35026	7.16911	5.21498	7.02107	6.43266	5.44417	8.53992	10.5187	3.32992
PgBAHD16	0	0	0.312971	0	0.650966	0	0.756982	0	0.15223	0	0	0	0.471465	0
PgBAHD17	9.27577	6.96452	4.19148	0.169064	6.03618	7.61502	0.818304	0.258415	0.359897	0.489497	0.435368	0.620541	0.378968	0.844257
PgBAHD18	54.1848	48.2443	12.7581	15.2575	41.291	91.4926	11.5664	22.5139	18.5812	14.1745	11.3219	24.7346	7.31848	16.5748
PgBAHD19	12.4938	11.891	5.65801	6.20191	10.7085	16.5295	8.93632	9.9267	4.49874	5.49816	11.0486	6.49896	2.40945	1.05921
PgBAHD20	0	0	0	0	0	0	0	0	0	0	0	0.14232	6.23494	12.3943
PgBAHD21	4.20056	4.92473	1.92961	1.73362	1.60621	0.896512	5.10933	7.23901	7.17553	11.4671	10.856	12.4697	9.57564	1.1558
PgBAHD22	0	0	0	0	0	0	0	0	0	0	0	0	0	0
PgBAHD23	1.72685	1.36292	1.01577	2.25531	15.7537	1.55057	19.1135	29.5406	48.4287	8.50415	9.30114	3.30483	22.3256	12.5741
PgBAHD24	0	0	0	0	0	0	0	0	0	0	5.56284	3.17956	0	0
PgBAHD25	0.958862	1.40158	0	0	0	1.09395	1.24309	0.323238	0.164112	0	0	0.400624	0	0
PgBAHD26	5.4078	6.1167	8.95566	0.836447	7.42641	4.80321	1.59012	1.42361	1.31	0	1.33384	0.113075	0.218878	0
PgBAHD27	4.53558	5.96156	2.77379	0.5202	3.83186	5.23713	0	0	0.905376	0	0	0	1.5303	5.18561
PgBAHD28	0.132197	0.087322	0	0.286248	0.171529	0	0.587767	0.883099	0.615741	0.158298	0.644713	0.170345	0	0
PgBAHD29	2.3165	1.22525	2.34923	3.63098	6.79192	1.82547	6.99923	6.45238	9.4235	18.3073	3.09425	13.6198	4.75856	1.66893
PgBAHD30	0.420527	0.209456	0.174209	0	0.434893	0.139294	0	0.073022	0.47804	0	0	0	0	0
PgBAHD31	0	0.151575	0.434401	2.09512	0.626392	0.220064	6.62749	4.62741	4.15165	1.41391	7.32562	2.12879	2.2131	1.36813
PgBAHD32	4.82312	4.02904	5.90378	0.362863	4.99261	3.29125	1.34159	1.27036	1.22107	0	1.31645	0.316265	0.439481	0
PgBAHD33	13.2965	11.5881	5.01006	1.50991	8.58344	10.8644	3.4355	2.54549	2.55737	0.868144	2.19357	1.64571	0.260581	0.319425
PgBAHD34	0	0	0	0	0	0.102096	0.07273	0	0	0	0	0	0	0
PgBAHD35	0.153486	1.06824	1.0021	0.977318	1.52825	2.0028	2.85952	0.51124	0.282329	0	0.986558	1.12346	0.614737	0.131551
PgBAHD36	35.8839	33.4459	9.69547	11.0895	33.5025	44.3119	29.3403	28.2428	11.3937	17.0815	8.15373	30.3665	4.95201	1.29637
PgBAHD37	8.31853	5.7345	6.47982	4.31083	13.7057	8.2912	1.01006	1.28133	1.16219	5.99801	0.569771	0.727111	0.672212	0.536309
PgBAHD38	0.303422	0.435687	0.731452	0.17077	0.230544	0	0.286522	0.74785	1.42182	0.588368	0.527285	0.326107	0.863509	0.349229
PgBAHD39	6.13447	5.84198	38.4584	53.81	85.0866	5.69282	39.9902	10.5016	23.2695	11.8272	14.7397	47.2051	52.3097	4.27719
PgBAHD40	2.82141	4.26393	2.39291	1.05558	11.3637	1.42336	12.3291	13.178	10.1458	15.4131	16.6555	43.105	34.1734	8.4863
PgBAHD41	0	0.136139	0.353428	1.05642	5.59914	0.679037	1.61899	4.38255	9.32064	2.42073	1.31005	0.460042	4.91775	3.94393
PgBAHD42	4.29922	3.76927	1.91043	4.20523	5.9603	4.32389	1.03514	0.5009	0.760926	0	0.556198	0.35914	1.26551	0
PgBAHD43	0.183149	0.182807	0.020963	0.09315	0.289596	0.155899	0.39427	0.388954	0.221912	0.450835	0.190229	0.275393	0.832869	1.36158
PgBAHD44	0	0	0	0	0	0	0.196893	1.2681	0.751907	0.420715	0.159241	0	0	0
PgBAHD45	7.48965	6.83688	7.05453	2.30185	10.2773	5.25974	30.0247	18.4626	22.1286	15.5697	21.6467	30.3774	19.2934	1.25609
PgBAHD46	0.166665	0.538704	3.09687	0.087341	4.55086	0.135073	0.693628	1.00465	0.860658	0.536203	0.090701	0.131419	0.220238	0
PgBAHD47	0.459031	0.10259	0.408648	0.224297	0	0	0	1.62482	1.08527	0.709206	0.263412	0	0	0
PgBAHD48	0	0	0	0	0	0	0	0	0	0	0	0	0	0
PgBAHD49	8.08475	7.89318	1.49067	1.52259	7.98188	10.1849	0.388359	0	0	0	0	1.38345	0	0
PgBAHD50	0	0	0	0	0	0	0.093236	1.03816	0.17434	0.270217	0.515745	0.765111	0.64579	0.889895
PgBAHD51	28.8846	23.7063	11.9735	3.69986	17.675	32.8774	9.81822	4.62432	4.68458	2.15228	4.75531	5.63507	2.96811	0.574519
PgBAHD52	0.065258	0	0	0	0	0.042901	0	0	0.032594	0	0	0	0	0
PgBAHD53	3.62094	2.91365	4.29263	11.2325	7.7008	2.18803	4.9628	1.87289	3.17053	0.47598	2.02095	1.05067	10.3891	2.70217
PgBAHD54	5.92675	5.34175	3.76669	0.283962	3.77025	6.92606	0	0.282175	0.181776	0.260407	0	0	0.946308	3.36196
PgBAHD55	5.89532	5.18348	3.79101	0.051036	2.1782	5.32523	0	0	0.239847	0	0	0	0.898996	3.3192
PgBAHD56	8.78329	8.77002	5.82371	0.192758	5.31136	10.7282	0.097613	0.143441	0.210849	0.176803	0	0	1.30871	3.66028
PgBAHD57	28.5099	26.7913	39.0367	59.2636	37.0534	28.2521	28.1252	29.2334	31.8975	34.4803	45.3704	54.5589	60.0492	196.44
PgBAHD58	0.36286	0.620534	1.08974	0.81998	0.998617	1.03291	0.494839	1.00216	1.52219	0.689177	1.13535	1.01284	0.806765	3.15284
PgBAHD59	0.158203	0.12123	0.087538	0.125737	0	0.377457	0.504128	0	0.230895	0	0.728569	0.390967	11.3081	83.3748
PgBAHD60	28.302	27.229	37.749	19.1275	21.2364	20.9571	42.4854	168.717	44.9939	27.6505	91.5246	8.09244	9.20202	1.57524
PgBAHD61	0.112201	0	0	0	0.402782	0.319242	0	0.04568	0	0	0	0	0	0
PgBAHD62	0	0	0	0	0	0	0.207903	0.201939	0.128506	2.33301	0.431179	0.881952	3.47761	0.648168
PgBAHD63	6.56891	6.89479	4.88348	0	6.8475	6.88964	11.7844	3.63295	4.04163	3.27641	4.13813	7.80703	6.83716	5.35208
PgBAHD64	0	0	0	0	0	0	0	0	0	0	0	0	0	0.095244
PgBAHD65	11.8975	12.8995	29.7852	24.7271	66.0696	6.87097	72.1525	41.0453	47.7633	44.1664	25.5162	67.6151	5.7732	2.39895
PgBAHD66	2.91165	1.76831	1.50175	0	1.39392	3.00338	0	0.301691	0.948468	0	0	0.418948	0.399933	0.894471
PgBAHD67	3.77163	3.43418	3.0353	0	2.96661	4.04884	0	0	0	0	0	0	0	0.355208
PgBAHD68	0.627163	0.262178	0	0.227921	0.499499	0.303372	0	0	0	0	0.19822	0	0.121249	0.172247
PgBAHD69	0.398412	0.151393	0	0.184583	0	0.178591	0.082123	0	0	0	0.106655	0.194921	0.10792	0.057512
PgBAHD70	1.91587	1.47223	4.49761	3.70035	8.90213	0.91872	4.53166	1.48454	3.57177	2.12355	1.91882	3.74181	4.57001	0.789219
PgBAHD71	19.7587	24.3501	21.1397	2.93802	23.4618	26.0916	42.1447	45.3404	27.0337	51.8249	13.0323	13.0106	1.23097	0.186427
PgBAHD72	0	0	0	0.176823	0	0	0	0	0	0	0	0	0	0
PgBAHD73	9.66271	8.58734	9.9688	0.574281	3.96034	4.62584	4.18342	2.95818	1.15665	0.354924	4.01525	1.00155	0.435628	0.067699
PgBAHD74	40.9902	41.0584	7.0664	0.080774	18.508	33.8764	8.50257	0.123575	0.38725	0.289092	0.452632	3.33475	4.89718	0.766136
PgBAHD75	4.58914	3.92438	0.519502	0.049385	0.261424	2.42631	0.192675	0.218168	0.230445	0	0.104264	0.226681	0	0
PgBAHD76	8.48095	7.64384	0.087896	0	0	6.91204	0	0	0.048437	0	0	0	0	0
PgBAHD77	0	0	0	0	0	0	0	0	0	0	0	0	0	0
PgBAHD78	0	0	0	0	0	0	0	0	0	0	0	0	0	0
PgBAHD79	29.4411	28.4798	4.44851	2.34436	24.7707	29.4541	20.733	35.3707	49.6639	21.1302	26.6319	110.948	76.8932	13.3583
PgBAHD80	1.3585	0	3.31209	0.807125	1.16681	1.98847	0.574049	0.94853	1.3881	0	1.15237	6.17005	9.26153	2.00589
PgBAHD81	6.68322	7.01	8.0351	5.28466	22.3612	6.65731	13.3206	7.53251	7.32416	6.79598	18.1088	37.8505	19.4591	5.38227
PgBAHD82	4.19158	4.68145	4.32749	0	7.55238	2.91371	2.08622	1.28865	2.73166	0.188385	0	1.1857	0.121553	0
PgBAHD83	38.5428	36.2438	11.7392	2.35272	20.0153	50.4656	3.02283	4.05248	6.27639	0.825351	0.958268	5.50661	4.03895	8.03089
PgBAHD84	3.48126	3.89323	5.68231	3.20783	7.59804	2.82623	2.38533	1.27169	0.926645	1.7667	1.80375	2.07123	1.18428	1.44594
PgBAHD85	0	0	0	0	0.294207	0.36202	0	0	0	0	0	0	0.189476	0.157069
PgBAHD86	13.3812	11.5144	3.28353	0.916472	12.1097	12.6847	5.36524	5.46029	4.29756	2.41807	3.72208	1.83689	2.01285	0.573228
PgBAHD87	0.065258	0.111461	0	0	0	0.29137	0.149732	0.088614	0.055228	0	0	0.074584	0.080881	0
PgBAHD88	0.539915	0.544801	0.692785	0.03579	0.289292	0.46727	0.338904	0.094286	0.047711	0	0.634033	0.153492	0.090727	0.078424
PgBAHD89	0	0	0	0	0	0	0	0	0	0	0	0	0	0
PgBAHD90	0.979293	1.86631	2.44408	3.53228	2.83717	1.15671	5.92132	4.16586	2.69441	8.14827	6.36846	10.6746	9.87329	2.01263
PgBAHD91	0.461077	0.190345	2.69722	3.51048	0.811059	1.17775	1.18428	4.73298	5.83271	0.821361	1.7414	0.70134	5.51275	0.17669
PgBAHD92	0.285724	0.660807	0.210926	0	0.119666	0.646662	0.087507	0	0	0	0	0.16432	0	0
PgBAHD93	5.83142	7.57398	0	0	0	8.83972	0	0	0	0	0	0.23962	0	0
PgBAHD94	0	0	0	0	0	0	0	0.193545	0	0	0	0	0	0
PgBAHD95	33.2303	37.1148	13.4502	6.20454	18.5361	44.664	22.2622	40.9318	34.1301	27.8747	52.6625	111.178	67.7482	9.88257
PgBAHD96	0.607084	1.75373	0.902823	0	0.67492	1.10259	1.10879	0.606676	0.638263	1.07209	0	0.68891	12.6001	0.820959
PgBAHD97	7.39533	6.31493	7.47058	12.7371	26.3575	4.75943	0.243402	1.41873	2.1413	1.02347	0.209715	0	1.45851	0.58595
PgBAHD98	0.328772	1.32773	0.346539	0	0.561044	0.522499	0.354195	0.105095	0.227638	0.189097	0.915799	0.452195	0	0.178683
PgBAHD99	12.4732	12.9654	4.60388	2.2474	15.8418	14.0786	9.84265	16.6685	17.7442	46.1178	15.9401	56.0314	54.0706	19.8865
PgBAHD100	2.52761	2.97069	2.87029	0.167285	1.32177	2.76871	0.646754	3.38141	2.23265	7.11303	1.83148	5.6119	2.22994	1.15522
PgBAHD101	1.52828	2.6119	1.62707	0.123994	0.617352	2.3425	1.68393	8.2627	6.02062	4.02833	2.98608	3.20249	3.13587	0.709881
PgBAHD102	3.45472	3.15087	3.77546	1.07705	2.40163	3.18456	1.59252	6.26493	6.1703	14.1706	3.29367	9.03625	5.88125	1.64642
PgBAHD103	111.604	98.0612	24.0974	23.1153	74.9982	152.327	19.2137	30.0959	22.6574	29.4494	25.2791	48.8102	13.2287	20.9221

## Sheet: Table S6
Table S6. The TPM values of PgBAHD genes in different types.
gene ID	AR	CT	RG
PgBAHD1	6.64441	1.26156	3.412
PgBAHD2	0.00808967	2.36527	0
PgBAHD3	0.0522317	0	0
PgBAHD4	150.923	248.717	131.738
PgBAHD5	1.23239	1.09997	1.63932
PgBAHD6	117.157	29.4255	10.7553
PgBAHD7	0.740602	0.45045	1.8018
PgBAHD8	56.3903	32.9939	16.3329
PgBAHD9	8.36199	15.2015	120.984
PgBAHD10	0.016864	0	0.0139323
PgBAHD11	0.587644	0.189868	1.59862
PgBAHD12	10.0031	0.0175027	17.5006
PgBAHD13	0	0	0
PgBAHD14	3.50269	0.0185177	3.91886
PgBAHD15	4.94163	3.60972	4.67961
PgBAHD16	0.217522	0	0.816333
PgBAHD17	6.31605	0.284755	3.89162
PgBAHD18	135.606	59.2206	27.3328
PgBAHD19	22.0141	5.05762	5.23069
PgBAHD20	0	0	0.041668
PgBAHD21	2.54615	5.10927	2.70915
PgBAHD22	0	0	0
PgBAHD23	1.19322	0.480482	0.593336
PgBAHD24	0.419486	0.0209633	0.0404893
PgBAHD25	4.48446	0.270117	0.137223
PgBAHD26	1.39495	0.0332887	12.8974
PgBAHD27	15.619	0.764977	6.40456
PgBAHD28	0.679892	0.0220133	0
PgBAHD29	4.17256	2.17134	3.92473
PgBAHD30	0.229734	0	0.030994
PgBAHD31	0.16424	0.303595	0.732576
PgBAHD32	2.18917	0.0891713	7.62534
PgBAHD33	2.51313	3.07933	7.59706
PgBAHD34	0.0183493	0	0
PgBAHD35	1.25142	1.42174	0.694994
PgBAHD36	41.5471	36.7779	9.76323
PgBAHD37	4.19896	3.08139	2.68803
PgBAHD38	0.0991607	0.0856227	0.428961
PgBAHD39	2.1303	65.3028	113.498
PgBAHD40	2.19692	11.8272	1.90567
PgBAHD41	0.469142	0.340919	1.12797
PgBAHD42	1.61435	11.3749	5.3396
PgBAHD43	0.242749	0.436373	0.80952
PgBAHD44	0.209075	0	0
PgBAHD45	4.18838	1.00254	16.4097
PgBAHD46	3.0437	0.070401	2.88999
PgBAHD47	0	1.34953	0
PgBAHD48	0	0	0
PgBAHD49	8.99607	0.037166	14.3997
PgBAHD50	0.070501	0	0.125602
PgBAHD51	20.781	4.44702	9.44404
PgBAHD52	0.063934	0	0
PgBAHD53	2.49197	1.11683	11.1207
PgBAHD54	1.19998	1.5266	13.9338
PgBAHD55	0.961838	1.22191	9.63794
PgBAHD56	2.05569	1.88274	20.2101
PgBAHD57	91.0561	56.2882	113.457
PgBAHD58	10.249	11.2281	7.01748
PgBAHD59	0	0.907915	0
PgBAHD60	2.89551	8.0155	7.6635
PgBAHD61	0.0775873	0.0676677	0.0387537
PgBAHD62	0	0	0
PgBAHD63	9.28831	12.6369	8.67431
PgBAHD64	0.0278703	0.0376663	0
PgBAHD65	36.9762	324.107	55.2196
PgBAHD66	3.87275	0.828272	3.61661
PgBAHD67	5.33449	0.593255	2.01391
PgBAHD68	1.79345	0.374201	0.726966
PgBAHD69	0.368625	0.335619	0.128856
PgBAHD70	1.22103	1.25759	2.35264
PgBAHD71	13.108	50.7912	17.2938
PgBAHD72	0.898568	0	0.186396
PgBAHD73	4.98128	0.486252	11.1099
PgBAHD74	136.696	27.1259	19.2292
PgBAHD75	0.0610143	0	0.012394
PgBAHD76	16.1971	0.702076	0.787393
PgBAHD77	0	0	0
PgBAHD78	0	0	0
PgBAHD79	31.7021	30.2575	4.49076
PgBAHD80	7.61669	4.24168	0.314253
PgBAHD81	3.93525	7.21023	1.5997
PgBAHD82	2.06713	0.962011	5.52536
PgBAHD83	109.139	54.3967	39.5472
PgBAHD84	5.86707	3.04901	2.87755
PgBAHD85	0.0870503	0.0685233	0.184206
PgBAHD86	20.3226	5.07999	1.10478
PgBAHD87	0.134096	0.014901	0
PgBAHD88	0.239641	0	0.779169
PgBAHD89	0	0	0
PgBAHD90	6.95153	17.492	4.65166
PgBAHD91	1.97562	0.476625	1.28527
PgBAHD92	0.0758277	0.062342	0.185503
PgBAHD93	21.2945	0.690215	0.511822
PgBAHD94	0	0	0
PgBAHD95	150.906	134.039	2.23856
PgBAHD96	4.25548	2.09294	2.54197
PgBAHD97	3.24116	5.73002	39.1053
PgBAHD98	5.39819	1.1222	2.57488
PgBAHD99	52.0662	16.9461	4.15512
PgBAHD100	8.3179	7.92529	1.06216
PgBAHD101	10.8919	3.09943	0.910262
PgBAHD102	10.7013	10.7504	1.9119
PgBAHD103	147.686	199.108	27.1778

## Sheet: Table S7
Table S7. Primers for qRT-PCR of selected PgBAHDs in P. ginseng
Gene Name	Forward Sequences (5'-3')	Reverse Sequences (5'-3')	Application
βactin	GGCATCACACTTTCTACAACG	GGCAGGAACATTAAAGGTTTC	qRT-PCR
PgBAHD4	AACATGATGGTGAGCGTCCTTGAG	GTGAGCGGTAAAGAGGTGTCAGC
PgBAHD45	GGTGAGCGTGGTTGAGCAGTG	CGTAGAAGAGAAGGCGGTGAACAG
PgBAHD65	GCTCGGCATCTCTCCACCAATTC	CGGCGTAACTGAGAGTGCTGTC
PgBAHD74	AGCGGTGAATATGCGGGAAAGAAC	TGGGAAGGAGCAACTAAGCAGAGG
PgBAHD90	GCTGCGTTGTATCTCCACTCTTCG	AGCCCATGCCCGGATGAAATTG
PgBAHD97	TGAGGCACCATCCATGTTGTTCC	GGTTGAGGTTGAGGTCGAGGTTG
PgBAHD99	CGGCTGAACTGATTGGGAAGGTC	ACCAGAAACCGCCATTGTCCATTC

## Sheet: Table S8
Table S8. The TPM value of PgBAHD genes transcriptional response to abiotic stresses in P. ginseng.
gene ID	CTRL	1yr_leaf_1Wh	1yr_leaf_3Wh	cold	drought	salt
PgBAHD1	6.44997	0	0	7.44348	4.51883	2.88656
PgBAHD2	0	0	0.428233	0	1.07448	0
PgBAHD3	0.392341	0.331035	0	0	0	0.678353
PgBAHD4	17.5762	8.0077	53.7254	19.0828	155.548	13.4942
PgBAHD5	0.782121	0.629507	1.85383	0.675924	0.376115	0.821304
PgBAHD6	2.8126	3.74107	18.8437	3.82704	34.8995	3.09134
PgBAHD7	1.03321	0.927962	1.47457	1.10002	1.2112	0.788489
PgBAHD8	9.86181	18.752	29.539	9.43633	12.6686	12.3364
PgBAHD9	21.75	33.8265	31.533	19.2034	7.03554	21.2094
PgBAHD10	6.35771	10.0175	2.29395	4.34823	5.52963	7.61403
PgBAHD11	0	0.116305	0	0.878803	0	0.552528
PgBAHD12	0.535624	0	0.0394817	1.43458	0.844423	0.859695
PgBAHD13	0	0	0	0	0	0
PgBAHD14	0.142688	0	0	0	0	0.114338
PgBAHD15	6.00722	5.8657	7.85037	5.20353	8.33724	5.79428
PgBAHD16	0	0	0.045487	0	0	0
PgBAHD17	4.2125	0.0478803	0.19664	4.65562	6.31956	3.38357
PgBAHD18	5.18331	2.61581	2.89765	9.27792	8.98263	5.66318
PgBAHD19	1.30466	0.934713	10.3944	0.792578	1.15815	0.338718
PgBAHD20	0.104186	0.463273	0.667079	0.169178	8.89944	0.670164
PgBAHD21	6.27579	6.81082	19.6372	9.36487	5.06921	8.93003
PgBAHD22	0	0	0	0	0	0
PgBAHD23	3.92008	2.13688	0.640277	2.98065	1.38961	1.43523
PgBAHD24	0.606916	0.08324	0.075683	0	0	0.38662
PgBAHD25	0.338803	0	0	0.92538	0	2.69065
PgBAHD26	4.00531	0.901455	2.07258	6.38822	0.182268	3.22524
PgBAHD27	2.59488	0.241235	0.702291	2.72959	1.09735	2.1568
PgBAHD28	0.25363	0.036495	0.0860947	0.191924	0	0.158751
PgBAHD29	0.97387	0.494603	4.12049	5.64	0.904305	1.22951
PgBAHD30	0.26342	0.413215	0.172314	0.215822	0	0.397809
PgBAHD31	5.11193	13.196	6.36954	2.79728	0.976541	5.18659
PgBAHD32	4.0497	1.3939	1.19651	4.51889	0.374855	1.70164
PgBAHD33	0	0.179032	2.56727	1.11525	6.19161	0
PgBAHD34	0	0.0761907	0.0579187	0	0	0
PgBAHD35	0.787482	0.601676	0.228429	5.06231	0	0.718375
PgBAHD36	1.51984	0.190182	15.5327	0.981314	3.29105	0.833353
PgBAHD37	7.07638	5.89289	8.10192	11.1487	24.786	10.2103
PgBAHD38	0.868215	2.08284	1.09062	0.485371	0.361783	0.305032
PgBAHD39	0.86847	0.963112	22.953	4.37615	10.6053	14.2072
PgBAHD40	12.5472	17.2922	23.0252	11.1029	7.54768	15.3031
PgBAHD41	2.83449	2.37894	0.944259	2.30167	0	2.10937
PgBAHD42	2.33713	2.34749	1.07438	9.28728	0.520903	0.849105
PgBAHD43	0.0330185	0.786372	0.905297	0.377296	0.081489	0.26861
PgBAHD44	0	0	0.090553	0.125325	0	0
PgBAHD45	1.3627	2.3289	24.5043	5.6607	1.87356	3.5538
PgBAHD46	5.65458	3.02529	1.98455	5.92396	0.214168	3.04577
PgBAHD47	0	0.10712	0.673054	0.658609	0	0
PgBAHD48	0	0	0	0	0	0
PgBAHD49	1.24765	0	0.0390137	2.47323	2.86935	1.41573
PgBAHD50	14.0692	25.6635	3.95837	4.30828	5.43509	15.2636
PgBAHD51	2.70078	2.3435	6.733	1.76995	1.74069	2.34967
PgBAHD52	0	0.124166	0.265059	0	0	0
PgBAHD53	5.82845	3.46199	2.40548	21.5465	6.08824	4.42802
PgBAHD54	1.78047	0.075279	0.13819	1.9178	0.424579	0.738114
PgBAHD55	1.30169	0.075472	0.419155	1.88161	0.660555	0.726894
PgBAHD56	2.84851	0	0.0495263	1.99573	0.731067	1.41365
PgBAHD57	29.7445	23.3008	39.2195	30.0998	39.1273	29.9957
PgBAHD58	1.13512	2.2455	0.697285	2.22898	0	1.073
PgBAHD59	0.148167	0	0.172779	0	0	0
PgBAHD60	3.16388	1.26217	25.1977	0.986829	5.41647	1.86622
PgBAHD61	0.259271	0	0	0.090545	0	0
PgBAHD62	9.55004	33.2228	4.65812	9.64845	5.31529	11.2998
PgBAHD63	8.80342	4.18298	7.66929	5.10301	3.4273	3.65019
PgBAHD64	0.110795	0	0.141652	0	0.193507	0.106777
PgBAHD65	2.28885	2.31801	51.691	13.8632	26.4302	8.37194
PgBAHD66	0.648971	0.207327	1.70557	0.854018	0	0.550558
PgBAHD67	4.98625	0	0.0123753	4.49796	6.66685	2.21049
PgBAHD68	1.04068	1.4353	0.710718	0.930288	0.440007	1.27722
PgBAHD69	0.116013	0	0.0822873	0.762565	0	0.0204735
PgBAHD70	0.398898	0.146635	4.35302	0.553498	1.07178	1.27704
PgBAHD71	1.81705	3.78578	30.8649	4.94494	14.1397	4.34961
PgBAHD72	0.832251	0.453933	0.035642	0.160167	0	0.112805
PgBAHD73	0.798133	0.0412617	0.489429	1.84673	1.79279	0.80952
PgBAHD74	2.36911	0.45267	0.257631	4.40123	1.03886	0.387308
PgBAHD75	0	0	0	0	0	0
PgBAHD76	0	0	0.01533	0.677853	0.156598	0.182395
PgBAHD77	0	0	0	0	0	0
PgBAHD78	0	0	0.0745813	0	0	0
PgBAHD79	0.324159	0	12.5987	0.590106	12.9506	0.510357
PgBAHD80	0	0	0	0	0	0
PgBAHD81	1.16469	1.40607	15.1326	4.85879	6.36889	0.10486
PgBAHD82	5.21595	0	0.034195	6.22211	0.460184	3.70789
PgBAHD83	3.99332	2.50578	5.50388	5.40865	5.98845	6.67455
PgBAHD84	3.83765	0.973389	2.67261	2.58218	4.78576	1.93007
PgBAHD85	0	0.168779	0.115078	0	0	0
PgBAHD86	0.984488	1.60674	7.91989	0.983126	1.54546	0.458329
PgBAHD87	0	0	0.0561887	0	0	0.024969
PgBAHD88	0	0	0.113084	0.737169	0.230215	0.170395
PgBAHD89	0.795399	0.106959	0	0.0505795	0	0.200996
PgBAHD90	2.49101	7.02027	13.7762	2.59785	9.01276	2.68915
PgBAHD91	13.4776	7.67431	3.89714	9.63528	0.346574	6.36737
PgBAHD92	0	0	0.0154277	0.151676	0	0
PgBAHD93	0.415371	0	0	0	0	0
PgBAHD94	0	0	0	0	0	0
PgBAHD95	3.46414	10.4524	42.7924	5.59095	18.4691	6.09818
PgBAHD96	1.07609	0.668281	1.05769	0.650625	1.29887	1.91872
PgBAHD97	19.9288	7.48467	0.791218	17.0141	2.45217	10.3875
PgBAHD98	2.62385	0.973054	1.12785	1.35152	0	0.834466
PgBAHD99	1.16053	0.0795363	17.9503	0.869266	6.53606	0.347359
PgBAHD100	0.219765	0	2.36204	0.142118	0.590298	0
PgBAHD101	0.313626	0	0.904452	0.42481	0.147652	0
PgBAHD102	1.71069	1.23916	3.90748	1.06705	3.35271	1.56368
PgBAHD103	5.29504	1.9099	7.45992	9.55686	11.6483	5.93603

## Sheet: Table S9
Table S9. The TPM value is the correlation between PgBAHD and pathway genes in P. ginseng.
gene ID	PgBAHD1	PgBAHD2	PgBAHD3	PgBAHD4	PgBAHD5	PgBAHD6	PgBAHD7	PgBAHD8	PgBAHD9	PgBAHD10	PgBAHD11	PgBAHD12	PgBAHD13	PgBAHD15	PgBAHD16	PgBAHD17	PgBAHD18	PgBAHD19	PgBAHD20	PgBAHD21	PgBAHD23	PgBAHD24	PgBAHD25	PgBAHD26	PgBAHD27	PgBAHD28	PgBAHD29	PgBAHD30	PgBAHD31	PgBAHD32	PgBAHD33	PgBAHD34	PgBAHD35	PgBAHD36	PgBAHD37	PgBAHD38	PgBAHD39	PgBAHD40	PgBAHD41	PgBAHD42	PgBAHD43	PgBAHD44	PgBAHD45	PgBAHD46	PgBAHD47	PgBAHD49	PgBAHD50	PgBAHD51	PgBAHD52
AACT(g16514)	0.344385	-0.332817	0.0875555	-0.528805	0.270247	-0.340074	0.540212	-0.362293	0.439002	0.670928	0.94958	0.445604	0.576987	0.192723	0.447734	0.564107	-0.294821	-0.184799	-0.00443261	-0.318642	-0.103979	0.0190038	-0.2528	0.822295	0.243576	-0.0357201	0.592084	0.0500033	0.370868	0.811364	0.191101	-0.263018	-0.307486	-0.485209	0.12752	0.591504	0.038738	-0.371306	0.262357	-0.259335	0.203264	-0.0207444	0.636085	0.662178	-0.387323	0.649644	0.837194	0.0205407	-0.263018
AACT(g49505)	0.354187	-0.86688	0.041466	-0.887916	0.251775	-0.0953892	0.704557	-0.343238	0.594421	0.241766	0.526813	0.82802	0.608779	0.398746	0.726031	0.475648	-0.186497	0.19047	0.31568	-0.777502	0.409341	0.164908	0.0982498	0.730851	0.472697	0.126881	0.451667	0.118284	0.434616	0.794309	0.439405	-0.0304782	-0.514926	-0.564858	-0.191955	0.722949	0.0564395	-0.929307	0.577454	-0.398782	0.147592	0.0886828	0.784728	0.649366	-0.9009	0.862854	0.506865	0.418569	-0.0304782
AACT(g72330)	0.874183	-0.3768	0.494046	-0.315687	-0.238049	0.523107	-0.235946	0.313823	-0.452063	0.720168	0.425721	0.0332721	0.506697	0.126418	-0.286771	0.896453	0.642377	0.538204	-0.563616	-0.305848	0.526489	0.772796	0.600314	0.0256582	0.73969	0.584688	0.550157	0.737065	-0.359786	0.151901	-0.489109	0.251968	-0.0303686	0.328629	0.645375	-0.287127	-0.77028	-0.404932	-0.447137	-0.404792	-0.445263	0.622845	-0.188155	0.66457	-0.480592	0.218625	0.52269	0.595844	0.251968
AACT(g77621)	0.193661	0.459744	0.366848	0.495562	-0.0898996	0.445018	-0.819652	0.361483	-0.898845	0.16997	-0.40047	-0.628289	-0.398815	-0.143932	-0.743497	0.0987111	0.680589	0.493501	-0.567557	0.241846	0.333167	0.54984	0.486613	-0.780551	0.300315	0.548233	0.132438	0.311581	-0.668845	-0.757359	-0.703376	0.00588996	0.526771	0.948046	0.70494	-0.841917	-0.558844	0.483278	-0.601834	-0.052172	-0.579225	0.458873	-0.84639	-0.0387933	0.442457	-0.536098	-0.11476	0.282652	0.00588996
HMGS(g15056)	-0.544697	0.0915566	-0.120066	0.274143	0.329566	-0.620029	0.329806	-0.547759	0.392455	0.166517	0.296001	-0.246792	-0.160482	-0.567821	0.322939	-0.308203	-0.634579	-0.509975	0.427351	0.331037	-0.333461	-0.408367	-0.584018	0.150492	-0.346385	-0.285958	-0.206992	-0.446913	0.615471	0.0209424	0.581977	-0.526196	-0.0964019	-0.309116	-0.394964	0.363126	0.418093	-0.0105257	0.114012	0.570115	-0.211332	-0.319297	0.216958	-0.192108	-0.01519	0.0107938	0.398681	-0.579291	-0.526196
HMGS(g33150)	-0.286364	0.454233	0.111972	0.56116	-0.218456	-0.485804	-0.48243	-0.41074	-0.353598	0.298618	0.0433199	-0.386045	-0.517387	-0.688092	-0.454077	-0.218319	-0.273882	-0.437884	-0.516358	0.350912	-0.234078	-0.243892	-0.512966	-0.0506092	-0.356133	-0.0784591	0.0558367	-0.316116	-0.041037	-0.156009	-0.387998	-0.562337	0.257241	0.181033	-0.0255154	-0.247729	-0.265116	0.488104	-0.432162	0.667359	-0.155301	-0.106324	-0.347884	0.0235554	0.427278	-0.337395	0.0645605	-0.504665	-0.562337
HMGS(g36024)	-0.192242	0.401698	0.0859478	0.400859	0.00289888	-0.345295	-0.621839	-0.4575	-0.5764	0.104238	-0.204604	-0.263027	-0.653153	-0.50079	-0.487829	-0.170675	-0.0267894	0.0698939	-0.622288	0.0086353	0.236883	0.0398749	-0.183658	-0.230806	0.0205569	0.22037	0.322877	-0.339565	-0.309218	-0.298785	-0.576841	-0.616772	0.223725	0.547641	0.272861	-0.351834	-0.434573	0.420175	-0.243858	0.374515	-0.303586	0.00237563	-0.457985	0.195722	0.367151	-0.297039	0.0131296	-0.0566778	-0.616772
HMGS(g58564)	-0.231214	0.358708	0.119268	0.579622	-0.261852	0.472803	-0.630666	0.482586	-0.555326	-0.463752	-0.909915	-0.553062	-0.546901	-0.130197	-0.531129	-0.447343	0.458346	0.244951	-0.0485899	0.371708	0.131918	0.151747	0.370851	-0.919632	-0.153902	0.204842	-0.531636	0.133994	-0.437254	-0.903874	-0.273285	0.280834	0.501018	0.603798	0.0180918	-0.724914	-0.122201	0.413444	-0.401143	0.192948	-0.319967	0.22098	-0.737648	-0.612849	0.439985	-0.663524	-0.754571	0.032316	0.280834
HMGS(g65415)	-0.400349	0.920917	0.0597853	0.733938	-0.0732339	-0.234111	-0.596538	-0.0590481	-0.487702	0.00253923	-0.300136	-0.622722	-0.686188	-0.45501	-0.576733	-0.440868	-0.063565	-0.303968	-0.382964	0.598301	-0.339351	-0.176966	-0.30666	-0.441135	-0.429447	-0.0657141	-0.0745344	-0.293986	-0.128078	-0.551287	-0.417269	-0.382095	0.281114	0.540922	0.320013	-0.447976	-0.0105757	0.877751	-0.519332	0.387598	0.00747779	-0.0907532	-0.574458	-0.325185	0.738554	-0.611606	-0.24656	-0.437692	-0.382095
HMGS(g7489)	-0.497973	0.96636	-0.101458	0.833999	-0.13968	-0.236403	-0.619055	-0.0029045	-0.482213	-0.194663	-0.406103	-0.696795	-0.729141	-0.523682	-0.620919	-0.563225	-0.0974968	-0.351048	-0.349414	0.700313	-0.438691	-0.310177	-0.355018	-0.510994	-0.551855	-0.211825	-0.262178	-0.376983	-0.200498	-0.621159	-0.396194	-0.288936	0.288682	0.502237	0.196168	-0.495753	0.0348221	0.953861	-0.494478	0.483841	0.0168455	-0.232428	-0.628163	-0.505719	0.844584	-0.74612	-0.389675	-0.527986	-0.288936
HMGS(g77736)	-0.541943	-0.222161	-0.248483	-0.249189	0.5187	-0.489609	0.793463	-0.414867	0.899199	-0.245621	0.134082	0.393081	0.0624089	0.241687	0.833721	-0.423325	-0.6793	-0.451609	0.897842	-0.0872953	-0.357982	-0.535891	-0.479089	0.451395	-0.367996	-0.387567	-0.23456	-0.447815	0.721094	0.358836	0.890429	-0.248483	-0.0953566	-0.736923	-0.691015	0.751029	0.870992	-0.221269	0.757012	0.0615382	0.423498	-0.38194	0.737337	-0.213	-0.0866317	0.420243	0.0491767	-0.352768	-0.248483
HMGS(g9361)	-0.384459	-0.017043	-0.400435	-0.391153	0.482254	-0.696509	0.805243	-0.599107	0.847306	-0.109612	0.465631	0.49786	0.158899	0.0956958	0.75505	-0.220359	-0.814287	-0.496025	0.558011	-0.150247	-0.377504	-0.554329	-0.619162	0.742044	-0.292422	-0.511087	0.140427	-0.574975	0.810488	0.649374	0.691955	-0.3934	-0.652438	-0.662719	-0.307478	0.915899	0.744528	-0.170855	0.630913	-0.04595	0.641054	-0.549991	0.818014	0.0827279	-0.246021	0.493386	0.308551	-0.324675	-0.3934
HMGR(g10990)	0.32386	-0.177524	0.00909732	-0.38286	0.184789	-0.37753	0.364867	-0.373165	0.266872	0.629006	0.907566	0.30798	0.467693	0.0211191	0.255925	0.53456	-0.277096	-0.183455	-0.198348	-0.222122	-0.125142	-0.0117941	-0.293226	0.735822	0.206609	-0.0795036	0.588411	-0.0214269	0.233871	0.72005	0.0184954	-0.295979	-0.325796	-0.347577	0.218343	0.457044	-0.0858063	-0.218165	0.137031	-0.156696	0.14088	-0.0949666	0.470392	0.627316	-0.265765	0.481684	0.804003	-0.0277967	-0.295979
HMGR(g2160)	-0.172289	0.078518	0.0288012	0.581447	-0.387461	0.299078	-0.60404	0.243183	-0.555754	-0.30169	-0.652596	-0.589923	-0.429282	-0.554772	-0.539285	-0.275794	0.320585	0.21018	-0.176876	0.328231	0.233999	0.1133	0.247215	-0.772667	-0.0693886	0.142468	-0.533326	0.081735	-0.409999	-0.747938	-0.23745	0.184848	0.331295	0.458259	-0.16545	-0.66108	-0.379638	0.126723	-0.451134	0.511928	-0.665054	0.122603	-0.713391	-0.459424	0.164689	-0.625559	-0.451377	-0.0414265	0.184848
HMGR(g25265)	0.274331	-0.166874	-0.0068956	-0.46044	0.259527	-0.433137	0.423753	-0.445809	0.337066	0.567863	0.869737	0.42234	0.425522	0.109313	0.340475	0.474532	-0.336425	-0.18505	-0.144986	-0.308638	-0.10119	-0.0410868	-0.319425	0.79412	0.197924	-0.0813241	0.648988	-0.0927899	0.304078	0.770084	0.0566184	-0.358071	-0.380269	-0.369085	0.213566	0.549413	0.000448107	-0.223168	0.24	-0.221694	0.265507	-0.118969	0.556136	0.658621	-0.282586	0.556285	0.76143	0.0012363	-0.358071
HMGR(g31385)	0.257354	0.255988	0.0179008	0.468071	-0.406906	0.51645	-0.872008	0.458999	-0.935072	-0.187262	-0.511052	-0.562464	-0.297036	-0.277317	-0.854638	0.100296	0.69841	0.554252	-0.703432	0.185276	0.353451	0.391881	0.504818	-0.758514	0.257529	0.306096	-0.103338	0.25657	-0.93912	-0.677647	-0.801039	0.308273	0.364728	0.801358	0.448611	-0.9084	-0.749418	0.359136	-0.540868	0.0793217	-0.601065	0.214093	-0.893529	-0.150735	0.37511	-0.665891	-0.336261	0.304966	0.308273
HMGR(g57693)	0.16093	0.260622	0.650578	0.0369307	0.390606	0.135113	-0.403192	-0.087107	-0.478187	0.496417	-0.120265	-0.0838624	-0.351358	0.291794	-0.205411	0.158736	0.408128	0.41767	-0.291961	-0.214796	0.456895	0.600788	0.338175	-0.294986	0.441799	0.761396	0.642967	0.211151	-0.194956	-0.324772	-0.429522	-0.459139	0.516391	0.695954	0.705219	-0.31283	-0.248387	0.248881	-0.160885	-0.353501	-0.234332	0.615445	-0.290123	0.424335	0.220596	0.0887078	0.200257	0.402145	-0.459139
HMGR(g59207)	-0.693932	0.251339	-0.285124	-0.0435763	0.489381	-0.766238	0.645251	-0.593985	0.787729	-0.157854	0.208746	0.2418	-0.171074	-0.0189923	0.649614	-0.556309	-0.881011	-0.709801	0.663067	0.134926	-0.570488	-0.688269	-0.762982	0.492664	-0.584276	-0.525321	-0.0972675	-0.673485	0.863026	0.338941	0.726045	-0.528214	-0.302208	-0.578644	-0.453168	0.754981	0.909631	0.136755	0.511081	0.20252	0.623703	-0.527169	0.637105	-0.209467	0.0950613	0.266587	0.0816165	-0.595756	-0.528214
HMGR(g66927)	-0.49846	0.659995	-0.0906254	0.94682	-0.340906	-0.155732	-0.747669	-0.00411487	-0.591899	-0.239792	-0.539531	-0.803886	-0.755072	-0.78838	-0.716378	-0.558476	-0.0219241	-0.265404	-0.37809	0.684957	-0.263824	-0.278372	-0.279417	-0.667455	-0.506637	-0.153339	-0.497124	-0.307776	-0.358321	-0.750008	-0.397289	-0.200929	0.462354	0.463013	-0.116899	-0.664767	-0.211231	0.733712	-0.550327	0.788159	-0.385163	-0.180453	-0.780296	-0.575758	0.730777	-0.848024	-0.446724	-0.52769	-0.200929
HMGR(g69068)	0.364456	-0.585266	0.533257	-0.708797	0.661749	0.000597067	0.43723	-0.354983	0.273846	0.64009	0.451929	0.578091	0.325622	0.588853	0.596666	0.521355	0.10389	0.435931	0.24998	-0.750418	0.608515	0.570806	0.311526	0.402728	0.725118	0.666013	0.795701	0.266704	0.312328	0.418381	0.242655	-0.384837	0.0462423	-0.0469729	0.299114	0.445853	0.0036404	-0.635643	0.462434	-0.601247	-0.136883	0.53148	0.525475	0.802856	-0.577184	0.839019	0.709054	0.594407	-0.384837
HMGR(g8935)	0.055894	0.396857	0.308369	0.589372	-0.269324	0.414549	-0.927791	0.31313	-0.93403	-0.0352911	-0.646085	-0.620225	-0.567193	-0.291276	-0.811453	-0.0918236	0.624776	0.440151	-0.582703	0.236173	0.374766	0.431771	0.431973	-0.867244	0.165023	0.485979	-0.0595008	0.219127	-0.706892	-0.843843	-0.723252	0.0217796	0.570447	0.907901	0.438524	-0.908525	-0.607429	0.461376	-0.612947	0.172474	-0.59889	0.399224	-0.924772	-0.165407	0.448604	-0.638939	-0.375018	0.207814	0.0217796
MK(g34596)	0.354808	-0.184392	0.732413	0.0778216	-0.28468	0.545422	-0.582807	0.255197	-0.625489	0.362241	-0.408698	-0.150693	-0.204996	-0.00224615	-0.418644	0.237235	0.647504	0.494975	-0.358584	-0.189067	0.679618	0.716883	0.616725	-0.532238	0.440605	0.781698	0.177274	0.58106	-0.294117	-0.463975	-0.453443	0.0569881	0.419962	0.605715	0.306028	-0.569778	-0.617238	-0.184388	-0.541985	-0.0490543	-0.530004	0.802067	-0.520472	0.248162	-0.226034	-0.0720426	-0.148835	0.466565	0.0569881
MK(g43632)	0.269505	-0.601639	0.296183	-0.689003	0.215732	-0.324628	0.618343	-0.479395	0.57762	0.63779	0.734713	0.699453	0.485517	0.268015	0.631739	0.444475	-0.351562	-0.188085	0.183128	-0.553475	0.121966	0.0685223	-0.201132	0.847929	0.244139	0.116824	0.560301	0.0941356	0.616303	0.841104	0.355517	-0.321509	-0.309738	-0.600197	-0.148891	0.72068	0.0972902	-0.660926	0.335769	-0.208497	0.266856	0.162415	0.770755	0.722021	-0.679406	0.851502	0.651147	0.0995444	-0.321509
PMK(g11659)	-0.0299615	-0.561785	-0.0595115	-0.77171	0.424402	-0.352459	0.914631	-0.426674	0.915582	0.0816028	0.47275	0.839752	0.448309	0.513307	0.931614	0.0887481	-0.523967	-0.221866	0.646852	-0.55121	-0.0315938	-0.209937	-0.251436	0.830186	0.0429374	-0.161054	0.269322	-0.155062	0.753116	0.81286	0.718724	-0.169431	-0.452148	-0.790992	-0.398946	0.943024	0.580285	-0.62835	0.746496	-0.335645	0.576749	-0.138966	0.981394	0.363611	-0.595825	0.847335	0.328098	0.0537364	-0.169431
PMK(g11904)	0.20735	0.182957	-0.441532	0.198944	-0.0160381	0.46704	-0.0897418	0.627494	-0.245344	-0.345972	-0.025542	-0.48154	0.297977	0.00766627	-0.270499	0.174907	0.417015	0.367349	-0.0151122	0.368438	-0.131691	0.103751	0.374917	-0.414984	0.154082	-0.184768	-0.336006	0.182465	-0.536044	-0.335086	-0.0830513	0.625138	-0.0799404	0.270911	0.346597	-0.370466	-0.0809901	0.193952	-0.0991971	-0.234963	-0.321085	-0.201008	-0.352547	-0.41369	0.233536	-0.455723	-0.00771184	0.149144	0.625138
PMK(g11905)	0.456448	-0.283716	-0.395765	-0.501578	0.114772	0.221098	0.558156	0.331492	0.371974	-0.0186316	0.596993	0.242279	0.82657	0.386032	0.328235	0.523029	0.073143	0.16346	0.188519	-0.11101	-0.161287	0.0331514	0.182504	0.417533	0.275675	-0.287234	0.0830737	0.216097	-0.00555245	0.510458	0.255146	0.536053	-0.555539	-0.360787	0.210736	0.350248	0.132698	-0.337055	0.284761	-0.556406	0.195736	-0.231462	0.419829	0.120612	-0.342374	0.280894	0.409633	0.23554	0.536053
PMK(g15530)	0.753174	-0.729837	0.257291	-0.470469	0.0253197	0.543016	0.0259655	0.238286	-0.226833	0.399463	0.309086	0.15264	0.583471	0.214287	0.0249093	0.812917	0.602182	0.771574	-0.176661	-0.503509	0.721383	0.73985	0.715503	-0.0135393	0.882443	0.564211	0.376962	0.62152	-0.363703	0.133563	-0.142826	0.33115	-0.0482586	0.179262	0.360529	-0.132003	-0.613404	-0.716561	0.000459229	-0.443433	-0.65992	0.491916	-0.022219	0.54956	-0.643815	0.326045	0.527455	0.748556	0.33115
PMK(g17517)	0.0908326	-0.43798	0.0761261	-0.67028	0.494984	0.0523738	0.861653	0.0117759	0.784222	0.099203	0.358997	0.559476	0.553024	0.690652	0.845455	0.168549	-0.177015	-0.00610191	0.798938	-0.340337	-0.0226018	0.0546068	0.0990408	0.470651	0.169113	0.00400153	0.129299	0.154604	0.651923	0.484937	0.760548	0.127809	-0.317451	-0.533458	-0.121072	0.706948	0.639679	-0.547438	0.565615	-0.576895	0.405409	0.0847281	0.771435	0.15161	-0.529453	0.687614	0.29347	0.198199	0.127809
PMK(g21427)	0.589734	-0.568836	0.274491	-0.50711	0.281008	0.563678	-0.00726884	0.23752	-0.218876	0.143647	-0.0161005	0.292132	0.332499	0.600573	0.102041	0.564181	0.656065	0.891694	-0.0507139	-0.640419	0.77253	0.735107	0.782888	-0.125091	0.860236	0.670453	0.449659	0.494994	-0.457801	-0.000297875	-0.180116	0.239443	0.202427	0.313909	0.418856	-0.146986	-0.397144	-0.492731	0.274529	-0.684025	-0.416062	0.520245	-0.00288794	0.47864	-0.35096	0.349219	0.240869	0.873483	0.239443
PMK(g31529)	-0.535238	-0.175865	-0.345892	-0.350334	0.608921	-0.456257	0.791045	-0.45587	0.845386	-0.409074	0.0208602	0.452463	0.00884229	0.246392	0.849903	-0.438199	-0.638571	-0.243756	0.891535	-0.211783	-0.147783	-0.439577	-0.348288	0.381598	-0.224402	-0.330109	-0.126229	-0.513855	0.742512	0.306205	0.879837	-0.25992	-0.391508	-0.553292	-0.49963	0.78819	0.864402	-0.284587	0.796765	-0.0799787	0.429201	-0.408056	0.71595	-0.172574	-0.245865	0.427048	0.016133	-0.160506	-0.25992
PMK(g32868)	0.431264	-0.666606	0.214342	-0.781006	0.476561	-0.197934	0.586843	-0.449466	0.422969	0.619986	0.782693	0.659384	0.565079	0.38269	0.617721	0.644401	-0.125953	0.222009	0.120044	-0.710659	0.384041	0.309138	0.0575352	0.737742	0.607862	0.304232	0.759649	0.135011	0.335079	0.763947	0.257727	-0.306204	-0.285999	-0.357796	0.154596	0.628185	-0.0513256	-0.713166	0.494278	-0.459285	-0.0150068	0.201185	0.692018	0.855247	-0.676016	0.864447	0.865146	0.415403	-0.306204
PMK(g36292)	0.415019	-0.774809	0.453189	-0.846479	0.225563	0.0478755	0.350026	-0.320874	0.283571	0.370954	0.213721	0.886254	0.299545	0.622156	0.520752	0.4334	0.0742412	0.358431	0.0807406	-0.949297	0.667204	0.430229	0.285706	0.53131	0.582758	0.535647	0.68479	0.262331	0.235123	0.591151	0.081995	-0.188815	-0.0847138	-0.236941	-0.00956573	0.456739	-0.140317	-0.763166	0.452258	-0.51343	0.169329	0.47266	0.572617	0.819133	-0.714313	0.868136	0.280991	0.618818	-0.188815
PMK(g39688)	0.0227131	0.173411	0.444767	0.600216	-0.303878	0.427549	-0.788244	0.325579	-0.765767	0.109128	-0.568842	-0.63811	-0.45953	-0.331782	-0.669347	-0.0818614	0.563829	0.30167	-0.363961	0.293282	0.308902	0.405694	0.389829	-0.831515	0.0993657	0.491915	-0.235873	0.33067	-0.537756	-0.814604	-0.487856	0.0588859	0.725852	0.680905	0.15223	-0.842445	-0.530462	0.275106	-0.611604	0.322704	-0.720117	0.48985	-0.826769	-0.22505	0.334656	-0.553569	-0.305081	0.0847931	0.0588859
PMK(g39689)	0.0901615	0.438057	0.183743	0.715888	-0.349912	0.49362	-0.85784	0.527865	-0.882989	-0.0202111	-0.491224	-0.833447	-0.370539	-0.37303	-0.851781	-0.027862	0.638575	0.322764	-0.511351	0.509585	0.109425	0.338453	0.396664	-0.895748	0.0587175	0.292117	-0.290727	0.30088	-0.748013	-0.864232	-0.629137	0.244728	0.583984	0.792108	0.392092	-0.961241	-0.550986	0.523084	-0.706736	0.235241	-0.671025	0.287842	-0.961685	-0.364588	0.53894	-0.77899	-0.298126	0.0447626	0.244728
PMK(g71841)	0.777438	-0.542023	0.714285	-0.596946	0.0997598	0.736969	0.0454568	0.429538	-0.159012	0.550244	0.119424	0.334284	0.491481	0.727557	0.122663	0.723529	0.734031	0.71033	-0.0155953	-0.559604	0.699823	0.92254	0.859329	-0.054294	0.827179	0.824461	0.531487	0.854644	-0.115098	0.0761373	-0.131735	0.321998	0.133214	0.277032	0.555073	-0.0992777	-0.349573	-0.580203	-0.0913615	-0.80301	-0.212522	0.876309	0.0620564	0.589539	-0.591103	0.504292	0.282677	0.846867	0.321998
MVD(g11958)	0.0497373	0.164939	0.520369	0.217945	-0.265706	0.556663	-0.643735	0.396847	-0.585013	-0.155084	-0.854079	-0.147408	-0.493423	0.216626	-0.451815	-0.209707	0.594768	0.393995	-0.213337	-0.0563648	0.454159	0.45694	0.544179	-0.708171	0.113233	0.571642	-0.0690367	0.356245	-0.36114	-0.666167	-0.456789	0.155145	0.510367	0.653291	0.215108	-0.62566	-0.287551	0.203861	-0.400905	-0.116329	-0.116438	0.597706	-0.579041	-0.137043	0.176084	-0.286302	-0.696914	0.352551	0.155145
MVD(g49214)	-0.441598	0.705403	-0.0353543	0.931039	-0.2862	-0.135056	-0.793163	-0.00245265	-0.659609	-0.169541	-0.512269	-0.806445	-0.764055	-0.732274	-0.751337	-0.498921	0.0410683	-0.197659	-0.447863	0.651287	-0.216964	-0.197291	-0.231656	-0.677986	-0.429231	-0.0709209	-0.381714	-0.277533	-0.412234	-0.759917	-0.479098	-0.243367	0.499511	0.554989	0.0198015	-0.700087	-0.257921	0.777507	-0.564856	0.704558	-0.397216	-0.121214	-0.809443	-0.49708	0.766662	-0.831852	-0.390804	-0.459358	-0.243367
IDI(g2227)	0.473978	-0.228056	0.870295	-0.149631	0.141035	0.355902	-0.345492	0.026682	-0.460434	0.763419	0.0411517	0.0238727	-0.0336994	0.262911	-0.165281	0.49008	0.567384	0.514439	-0.315982	-0.375383	0.668146	0.820607	0.536691	-0.207326	0.654879	0.925674	0.622458	0.569173	-0.186554	-0.172343	-0.388843	-0.244261	0.521298	0.524376	0.542484	-0.321474	-0.523358	-0.211195	-0.28577	-0.319246	-0.483835	0.874253	-0.232813	0.619709	-0.201375	0.271998	0.353788	0.550646	-0.244261
IDI(g51489)	0.783939	-0.236624	0.664708	-0.168924	-0.214925	0.830251	-0.506099	0.568493	-0.689037	0.468198	-0.122194	-0.0771807	0.207031	0.360159	-0.442382	0.662992	0.951542	0.783618	-0.500852	-0.296036	0.704982	0.952286	0.90107	-0.4278	0.761359	0.838964	0.41444	0.847052	-0.585624	-0.289974	-0.620408	0.364778	0.337932	0.670759	0.720231	-0.607253	-0.749639	-0.213017	-0.488813	-0.533052	-0.486835	0.858365	-0.473715	0.440457	-0.239983	0.0256528	0.0816757	0.775982	0.364778
IDI(g51521)	0.818831	-0.601152	0.593145	-0.693565	0.0704357	0.595022	-0.0406746	0.214248	-0.249187	0.482785	0.129989	0.495217	0.418648	0.653476	0.0654093	0.765598	0.681777	0.805571	-0.258512	-0.779295	0.864772	0.900507	0.807192	0.0739038	0.923439	0.8249	0.730399	0.701584	-0.250247	0.213062	-0.325686	0.185998	0.006109	0.313897	0.586561	-0.067328	-0.54315	-0.619882	0.0067715	-0.781312	-0.196717	0.774445	0.0774016	0.794582	-0.636553	0.556266	0.304363	0.949254	0.185998
DXS(g11134)	0.380851	-0.61794	0.163033	-0.569187	0.438436	0.394301	0.618418	0.240874	0.412206	0.240747	0.365212	0.254306	0.680894	0.527256	0.590688	0.486896	0.24084	0.425555	0.606824	-0.321278	0.30412	0.439966	0.496013	0.135871	0.55924	0.290235	0.121744	0.457914	0.2604	0.215552	0.570083	0.325159	-0.16924	-0.207521	0.113718	0.338874	0.209168	-0.701849	0.35426	-0.591821	-0.235114	0.312077	0.425882	0.204152	-0.63118	0.518217	0.499038	0.477392	0.325159
DXS(g11135)	-0.0190537	-0.404639	0.109167	-0.455262	0.843292	0.00515751	0.449878	-0.290844	0.295411	0.0381395	0.0551393	0.306089	0.0957288	0.434617	0.616199	0.112626	0.0466335	0.543292	0.568628	-0.527006	0.553937	0.363711	0.328283	0.0254017	0.572814	0.445674	0.363342	-0.0302727	0.231318	0.025054	0.479638	-0.276721	-0.0110626	0.077422	0.147746	0.361015	0.274527	-0.47823	0.65879	-0.473404	-0.297257	0.20562	0.36269	0.282448	-0.371237	0.498423	0.423326	0.512109	-0.276721
DXS(g1146)	-0.902925	0.411402	-0.500765	0.362421	0.217754	-0.872065	0.17093	-0.674543	0.411051	-0.48031	-0.164865	-0.00664165	-0.589029	-0.403501	0.222868	-0.833813	-0.866738	-0.718438	0.292753	0.269344	-0.570232	-0.88961	-0.896327	0.216496	-0.78046	-0.638605	-0.325961	-0.928537	0.39474	0.0493332	0.34401	-0.596111	-0.005271	-0.391625	-0.656393	0.369101	0.606377	0.453384	0.410989	0.638962	0.41099	-0.731758	0.232149	-0.41903	0.510353	-0.162011	-0.268562	-0.756123	-0.596111
DXS(g18840)	0.489143	-0.109947	0.169565	-0.0763172	-0.279821	0.915605	-0.25732	0.878422	-0.374084	-0.198146	-0.399713	-0.139195	0.267604	0.458439	-0.294792	0.274632	0.802146	0.5939	-0.05608	-0.00386746	0.297126	0.535299	0.812594	-0.534682	0.358039	0.325763	-0.192374	0.668299	-0.517178	-0.390286	-0.258015	0.802754	0.152381	0.396469	0.362072	-0.509713	-0.266826	-0.0809012	-0.281243	-0.517509	-0.160463	0.4345	-0.385044	-0.184367	-0.0711714	-0.208344	-0.384565	0.542387	0.802754
DXS(g25115)	0.55327	-0.613218	0.658521	-0.654842	0.468595	0.411484	0.261909	0.0369231	0.056804	0.592827	0.243977	0.422251	0.397358	0.662407	0.404816	0.618894	0.460129	0.662495	0.20732	-0.674793	0.744077	0.819003	0.662989	0.093413	0.849678	0.826016	0.648722	0.584951	0.117331	0.168207	0.127934	-0.0422882	0.11848	0.167087	0.435481	0.163039	-0.154641	-0.672394	0.218064	-0.720114	-0.295304	0.759267	0.277305	0.67861	-0.634415	0.681864	0.529341	0.780448	-0.0422882
DXS(g52447)	0.0759778	0.00749164	0.512692	0.452852	-0.414553	0.567739	-0.628747	0.467845	-0.591511	0.0719496	-0.607394	-0.497068	-0.307054	-0.191294	-0.526405	-0.0722414	0.573775	0.253653	-0.17142	0.249365	0.300768	0.41776	0.469952	-0.777671	0.0626143	0.469637	-0.359442	0.48006	-0.358866	-0.734458	-0.310386	0.25965	0.616367	0.508739	0.0044799	-0.732831	-0.415203	0.0772038	-0.613936	0.245746	-0.574245	0.57107	-0.691111	-0.277626	0.113351	-0.437166	-0.424304	0.113601	0.25965
DXS(g52448)	0.19282	-0.00531696	0.0680997	0.321707	-0.0196255	0.578615	-0.52656	0.436421	-0.659545	-0.154152	-0.441583	-0.542183	-0.137648	-0.130203	-0.471815	0.127396	0.687626	0.707146	-0.201847	0.107779	0.480794	0.511788	0.649504	-0.799022	0.438146	0.433085	-0.171296	0.318499	-0.698127	-0.720564	-0.336935	0.306417	0.388787	0.699383	0.353693	-0.709551	-0.481944	0.0539657	-0.2609	-0.0527669	-0.836737	0.303204	-0.690603	-0.202017	0.148124	-0.465354	-0.105672	0.41977	0.306417
DXS(g57811)	0.704463	-0.708024	-0.0472221	-0.586507	-0.22371	0.568055	0.4116	0.519326	0.223869	0.133236	0.428667	0.297497	0.922504	0.363804	0.236658	0.70506	0.362107	0.350587	0.129951	-0.276289	0.190906	0.342013	0.507511	0.263002	0.470878	0.022463	-0.0106922	0.618813	-0.070052	0.424882	0.188515	0.764649	-0.415332	-0.337587	0.0462967	0.160682	-0.199239	-0.729905	0.0479169	-0.487349	-0.0878494	0.171776	0.291522	0.223663	-0.711187	0.348347	0.29048	0.452018	0.764649
DXS(g64857)	0.0737841	0.657005	0.120431	0.509965	-0.272677	0.331256	-0.621059	0.409803	-0.66953	0.0107048	-0.308283	-0.64746	-0.293158	-0.332317	-0.677922	-0.0307003	0.409852	0.162103	-0.442723	0.489472	0.00883694	0.267878	0.263436	-0.639008	-0.00791422	0.149206	-0.0780822	0.18975	-0.307918	-0.627456	-0.487051	0.146233	-0.024981	0.747668	0.633842	-0.621615	-0.300303	0.512111	-0.749295	0.044237	-0.239326	0.177536	-0.717635	-0.256687	0.282835	-0.609156	-0.207274	0.0148911	0.146233
DXS(g69173)	0.545839	-0.424012	0.492705	-0.439397	0.267566	0.519462	-0.208823	0.0993982	-0.407251	0.259296	-0.158803	0.257563	0.07882	0.476152	-0.0233312	0.50107	0.682685	0.935105	-0.201779	-0.684355	0.966111	0.876173	0.812229	-0.244922	0.906546	0.881906	0.621682	0.481762	-0.369823	-0.141034	-0.326296	0.00753587	0.166668	0.578113	0.594582	-0.229689	-0.506105	-0.437567	0.0744278	-0.628906	-0.457324	0.695868	-0.146012	0.594645	-0.411074	0.32638	0.201873	0.928599	0.00753587
DXS(g7005)	0.417941	0.18692	-0.0996024	0.374125	-0.631457	0.692649	-0.697505	0.73421	-0.797011	-0.21923	-0.360496	-0.573534	0.0378938	-0.291346	-0.817905	0.242904	0.718922	0.468998	-0.61345	0.322749	0.194016	0.358665	0.566242	-0.679752	0.204626	0.100196	-0.290252	0.436773	-0.811557	-0.552991	-0.656479	0.678242	0.0112894	0.624555	0.432147	-0.826682	-0.692947	0.204408	-0.69259	0.0115137	-0.485241	0.14638	-0.813567	-0.2667	0.128856	-0.67549	-0.334305	0.267072	0.678242
DXS(g75203)	-0.213598	0.583458	-0.278394	0.216512	0.126514	-0.560296	0.0693846	-0.307522	0.106224	0.169136	0.467532	-0.156459	-0.0744661	-0.269288	-0.0616727	-0.0903887	-0.461243	-0.521498	-0.204967	0.356508	-0.595352	-0.432533	-0.610139	0.350379	-0.370824	-0.444917	0.176692	-0.426552	0.185061	0.248305	-0.0669947	-0.379743	-0.227916	-0.111785	0.198413	0.207892	0.216435	0.520278	-0.0591908	0.168298	0.357455	-0.45624	0.112237	0.0101387	0.401488	-0.106434	0.305769	-0.496688	-0.379743
DXR(g26494)	0.73652	-0.200508	0.358048	-0.223694	-0.0174869	0.749215	-0.409972	0.484275	-0.653731	0.25237	-0.0830832	-0.0759194	0.235568	0.331595	-0.371493	0.654104	0.896346	0.934297	-0.458414	-0.346524	0.750297	0.894566	0.903896	-0.412798	0.856714	0.725951	0.453991	0.656551	-0.658472	-0.270329	-0.562468	0.352212	0.111966	0.71887	0.820615	-0.52178	-0.693459	-0.213857	-0.277966	-0.621309	-0.536608	0.625565	-0.431372	0.414966	-0.240808	-0.00157947	0.177469	0.858741	0.352212
DXR(g56463)	0.312627	0.118458	-0.187814	-0.144976	-0.306014	0.568926	-0.15322	0.657284	-0.195307	-0.468583	-0.347665	0.0915914	0.180284	0.467277	-0.236931	0.0734513	0.454036	0.316468	-0.151438	-0.0331988	0.0217108	0.137483	0.443794	-0.210364	0.0730652	-0.062466	-0.126011	0.280684	-0.432615	-0.101181	-0.304751	0.680365	-0.156856	0.192521	0.283669	-0.258744	-0.0776779	0.13834	-0.0869296	-0.496924	0.364	0.0193297	-0.175953	-0.191825	0.0874112	-0.187224	-0.532075	0.344237	0.680365
DXR(g67897)	0.746785	-0.214224	0.465134	-0.393652	0.0818134	0.719198	-0.249527	0.485425	-0.457033	0.314037	-0.0220659	0.163633	0.297664	0.67921	-0.189853	0.641432	0.836529	0.820209	-0.338446	-0.458441	0.633268	0.847676	0.84369	-0.211917	0.793949	0.728838	0.564781	0.6805	-0.5427	-0.0833945	-0.496664	0.32405	0.226822	0.544692	0.781494	-0.355064	-0.49604	-0.181336	-0.108121	-0.818935	-0.200919	0.678807	-0.202682	0.498705	-0.171012	0.2079	0.137081	0.855938	0.32405
DXR(g9859)	0.807784	-0.532246	0.446866	-0.594877	0.035772	0.696691	-0.138895	0.339897	-0.366132	0.293048	-0.000679839	0.362505	0.385592	0.603291	-0.0527197	0.722868	0.783491	0.921191	-0.294946	-0.698469	0.877707	0.900148	0.89757	-0.0969412	0.934705	0.777689	0.607745	0.68515	-0.434288	0.0601467	-0.391081	0.319402	0.00227268	0.433413	0.632098	-0.209489	-0.591965	-0.538731	-0.0141411	-0.779004	-0.295137	0.696779	-0.0731309	0.648094	-0.541393	0.380596	0.197536	0.987759	0.319402
MEP-CT(g35060)	0.0122727	-0.021354	-0.138595	-0.605957	0.439128	-0.187658	0.669699	-0.140001	0.636736	-0.0616239	0.323002	0.624404	0.321538	0.657962	0.634604	0.0362558	-0.310697	-0.122385	0.429577	-0.331728	-0.169868	-0.144659	-0.130615	0.592356	0.00696624	-0.182469	0.346144	-0.144943	0.51536	0.576241	0.409766	-0.0533591	-0.493474	-0.394755	0.110433	0.695864	0.603491	-0.144601	0.542159	-0.60351	0.788899	-0.170226	0.71143	0.219819	-0.228771	0.563707	0.144904	0.113639	-0.0533591
MEP-CT(g44391)	0.123416	-0.0869598	-0.318728	-0.460245	-0.106169	-0.418557	0.361422	-0.325576	0.39744	0.00454914	0.483994	0.609953	0.293604	0.155667	0.255317	0.150299	-0.443672	-0.34498	-0.185478	-0.309326	-0.255899	-0.371452	-0.427701	0.81082	-0.143528	-0.424721	0.349519	-0.269902	0.228797	0.808885	-0.025601	-0.0947402	-0.574952	-0.528792	-0.0920557	0.554009	0.0959714	-0.10376	0.289662	-0.141614	0.732519	-0.397098	0.561557	0.385663	-0.190628	0.400688	0.142609	-0.105172	-0.0947402
CDP-MEK(g4656)	0.0288024	-0.387378	0.0689749	-0.747872	0.609393	-0.418065	0.860338	-0.510659	0.810637	0.333423	0.639541	0.758969	0.414612	0.524714	0.885204	0.204604	-0.487439	-0.173497	0.530293	-0.534435	-0.00745209	-0.0763123	-0.251548	0.84036	0.164192	-0.0180213	0.53586	-0.146405	0.760353	0.798482	0.61387	-0.373919	-0.418327	-0.60464	-0.079911	0.922936	0.540603	-0.49969	0.675791	-0.442802	0.520132	-0.0461482	0.940647	0.531434	-0.516538	0.880071	0.575949	0.0969021	-0.373919
CDP-MEK(g62078)	0.210872	-0.442388	0.0525698	-0.661241	0.407373	-0.460538	0.694422	-0.537865	0.622335	0.550972	0.874857	0.646983	0.513208	0.284209	0.661479	0.434701	-0.441195	-0.197879	0.180774	-0.486258	-0.0314942	-0.0585506	-0.315262	0.922231	0.224085	-0.043819	0.613497	-0.087716	0.533277	0.895892	0.361607	-0.378544	-0.364719	-0.60522	-0.0355264	0.78372	0.200105	-0.489139	0.498237	-0.276992	0.316556	-0.0708081	0.818391	0.686814	-0.482245	0.803386	0.78124	0.0436274	-0.378544
MECDPS(g36122)	0.665465	-0.603973	0.535114	-0.355757	-0.301388	0.299327	-0.227667	0.0545802	-0.291407	0.597461	0.243074	0.334446	0.299606	0.233305	-0.159055	0.648335	0.43227	0.335173	-0.514684	-0.525591	0.499594	0.522205	0.358397	0.210338	0.526084	0.539483	0.47978	0.546785	-0.375532	0.304735	-0.479563	0.0690451	0.352039	0.0137697	0.113272	-0.186502	-0.717564	-0.432469	-0.146622	-0.185989	-0.256388	0.572207	-0.0140721	0.697666	-0.323979	0.363317	0.257572	0.458034	0.0690451
MECDPS(g65671)	-0.291172	0.570944	0.0719606	0.871442	-0.537324	-0.0730156	-0.807495	0.0868588	-0.64193	-0.0310259	-0.415402	-0.711556	-0.62515	-0.698962	-0.798789	-0.375905	0.067341	-0.320072	-0.560997	0.63086	-0.288739	-0.206682	-0.255593	-0.540768	-0.481098	-0.0972113	-0.399342	-0.120741	-0.428887	-0.600807	-0.561823	-0.120427	0.554434	0.388027	-0.0975841	-0.709937	-0.375077	0.698812	-0.679706	0.744171	-0.298152	-0.0423114	-0.763737	-0.413642	0.701379	-0.766027	-0.421855	-0.504602	-0.120427
MECDPS(g7710)	-0.278871	-0.0617533	0.226415	0.329883	-0.071903	-0.488165	-0.0498411	-0.468471	0.0744929	0.466589	0.266774	-0.194956	-0.204708	-0.551489	-0.00857043	-0.114157	-0.400514	-0.519112	-0.0447871	0.217854	-0.231533	-0.255405	-0.522913	0.166296	-0.301189	-0.0585194	-0.0832639	-0.181876	0.262819	0.0663466	0.105186	-0.505017	0.368333	-0.272775	-0.453039	0.0530234	-0.0583573	0.0237388	-0.148819	0.691793	-0.281444	-0.0167435	0.019981	0.0591934	0.108958	0.00242843	0.294989	-0.532436	-0.505017
HMBPPS(g3620)	-0.463665	0.77419	-0.151493	0.885603	-0.349511	-0.100946	-0.69642	0.0725359	-0.573446	-0.305895	-0.539116	-0.795124	-0.702536	-0.76938	-0.707693	-0.545872	-0.0138681	-0.238724	-0.356787	0.715801	-0.267919	-0.250069	-0.223293	-0.674294	-0.494372	-0.201344	-0.4704	-0.293514	-0.250666	-0.745128	-0.365719	-0.118729	0.16847	0.532519	0.0510715	-0.608078	-0.140527	0.734341	-0.62593	0.661982	-0.257424	-0.211433	-0.766518	-0.602443	0.612318	-0.858521	-0.470417	-0.47652	-0.118729
HMBPPS(g59286)	0.0046004	0.0390774	0.479243	0.0599857	0.64223	-0.0390453	0.0454947	-0.165547	-0.0502962	0.594195	0.251917	-0.202364	-0.0604413	0.17695	0.163369	0.175049	0.134714	0.186411	0.18926	-0.0130059	0.154562	0.375377	0.119341	-0.125101	0.331212	0.509488	0.365332	0.134935	0.0799323	-0.188657	0.120477	-0.447775	0.55447	0.261819	0.346349	-0.0348697	0.0793093	0.055047	0.0949855	-0.177911	-0.441121	0.400584	-0.00715586	0.240242	0.162159	0.189351	0.574023	0.118211	-0.447775
HMBPPS(g59396)	-0.0862313	0.682404	0.198674	0.203012	0.016161	-0.0519232	-0.0992104	0.168263	-0.0404534	0.196573	0.0505978	-0.160504	-0.151171	0.186208	-0.155886	-0.141907	-0.0470856	-0.366472	-0.0875277	0.372919	-0.470838	-0.0893632	-0.191685	-0.00330326	-0.329816	-0.083764	0.114942	0.010711	0.184674	-0.0711588	-0.149434	-0.104549	0.0669351	0.153837	0.389288	-0.0454849	0.288672	0.599483	-0.315664	-0.163325	0.531367	0.0516282	-0.0654144	-0.110468	0.431011	-0.128607	-0.109407	-0.269169	-0.104549
HMBPPS(g60984)	0.23411	0.205104	-0.0818547	0.252867	-0.642273	0.68319	-0.483791	0.755302	-0.509271	-0.426588	-0.558077	-0.366991	-0.0105841	-0.11459	-0.581694	-0.0128366	0.553153	0.289141	-0.28369	0.300503	0.102646	0.217463	0.506123	-0.62075	-0.0122702	-0.00822791	-0.442069	0.384461	-0.438996	-0.508373	-0.374472	0.737314	-0.180339	0.444648	0.229633	-0.597017	-0.331605	0.138043	-0.606035	-0.0496229	-0.0941932	0.127147	-0.604996	-0.429356	-0.0127264	-0.561093	-0.629844	0.192369	0.737314
HMBPPS(g60985)	0.277426	0.161445	0.0956304	0.476928	-0.767361	0.715242	-0.628954	0.815504	-0.638624	-0.151296	-0.45013	-0.617116	0.00414842	-0.308754	-0.740311	0.0783916	0.625628	0.186766	-0.381901	0.495029	0.00991174	0.258039	0.468264	-0.714604	-0.0506357	0.057367	-0.552086	0.529699	-0.546909	-0.612604	-0.445678	0.726107	0.165634	0.435386	0.137401	-0.796007	-0.502453	0.183359	-0.817512	0.189761	-0.391144	0.252594	-0.768421	-0.457369	0.113348	-0.67625	-0.497776	0.0369109	0.726107
HMBPPS(g64463)	0.69474	-0.0108077	0.605917	-0.267281	-0.0660996	0.508083	-0.386309	0.273907	-0.562543	0.562416	0.0827388	0.0729048	0.141745	0.33129	-0.336105	0.625079	0.675507	0.600041	-0.562995	-0.34518	0.59962	0.822103	0.642614	-0.150637	0.682806	0.73044	0.700242	0.609131	-0.312941	-0.0614085	-0.608202	0.0592653	0.016224	0.638952	0.892582	-0.339976	-0.600594	-0.103817	-0.439124	-0.585704	-0.174331	0.709244	-0.280879	0.620503	-0.2687	0.166635	0.240117	0.678746	0.0592653
HMBPPS(g6645)	0.904334	-0.475535	0.357552	-0.608179	-0.0339837	0.402193	0.126271	0.235086	-0.109395	0.705822	0.677877	0.330021	0.742718	0.417449	0.0366103	0.967202	0.468316	0.457136	-0.362718	-0.461388	0.392999	0.650209	0.492709	0.375673	0.743369	0.433959	0.680452	0.656369	-0.180278	0.498189	-0.276629	0.255055	-0.208873	0.0357171	0.609551	0.0599109	-0.51261	-0.507623	-0.120512	-0.646773	-0.127583	0.475014	0.189647	0.776489	-0.561023	0.498309	0.667695	0.612226	0.255055
HMBPPR(g20247)	0.607124	-0.564943	0.282801	-0.594368	0.177325	0.689174	0.0483368	0.352867	-0.167554	0.0259358	-0.141334	0.355113	0.367802	0.632291	0.1413	0.522769	0.681596	0.913663	0.0465692	-0.649749	0.831997	0.778257	0.889846	-0.17413	0.844999	0.657314	0.37724	0.569844	-0.29	-0.026249	-0.0892588	0.389063	-0.0775022	0.335354	0.446173	-0.0924181	-0.318925	-0.60161	0.177953	-0.766797	-0.281559	0.563169	0.0179547	0.407123	-0.575394	0.361561	0.0836173	0.941104	0.389063
HMBPPR(g20248)	0.296657	-0.209899	-0.125	-0.197799	0.11598	-0.302788	0.359456	-0.23016	0.242424	0.577129	0.941675	0.0404804	0.559222	-0.186299	0.184597	0.543571	-0.242046	-0.202314	-0.125	0.013672	-0.244018	-0.0697666	-0.283983	0.588809	0.154067	-0.203857	0.307183	0.0172972	0.138252	0.582652	0.114005	-0.125	-0.267014	-0.385533	0.101514	0.336304	-0.109896	-0.222053	0.0591754	0.0178235	-0.128794	-0.192136	0.345683	0.402915	-0.213214	0.288196	0.854192	-0.150179	-0.125
HMBPPR(g20249)	0.532627	-0.136165	0.33232	-0.598839	0.302731	0.123079	0.401175	0.0608056	0.233472	0.616661	0.654482	0.404621	0.565334	0.581967	0.335064	0.615998	0.125616	0.141559	0.0218501	-0.333504	0.0908829	0.396716	0.207408	0.488809	0.44126	0.268898	0.67761	0.376498	0.289742	0.524136	0.0603411	-0.0050974	-0.312266	-0.0790333	0.587727	0.378701	0.0652664	-0.273992	0.0682491	-0.720155	0.314496	0.325558	0.444918	0.608664	-0.40466	0.593603	0.600583	0.3673	-0.0050974
HMBPPR(g35583)	0.121508	-0.365358	0.315145	-0.0809861	0.243738	0.540366	0.152328	0.385618	0.0396757	0.0519126	-0.201291	-0.158596	0.199599	0.261604	0.217685	0.124242	0.416039	0.441405	0.532895	-0.0296239	0.353746	0.466434	0.579795	-0.437305	0.364425	0.424852	-0.227449	0.460928	0.0549153	-0.38098	0.390251	0.318895	0.250908	0.15252	0.0118237	-0.130793	0.101767	-0.400309	0.0349095	-0.251209	-0.511858	0.4552	-0.0745322	-0.171649	-0.305326	0.071708	0.0552211	0.350353	0.318895
HMBPPR(g44873)	0.0619831	0.233407	-0.0455071	0.506901	-0.486318	0.543449	-0.799682	0.522698	-0.788034	-0.455942	-0.767733	-0.524753	-0.387551	-0.250664	-0.762218	-0.159605	0.609551	0.43754	-0.463799	0.244398	0.27236	0.23419	0.465812	-0.838454	0.0476195	0.181992	-0.390449	0.19531	-0.806389	-0.763342	-0.611158	0.421154	0.36095	0.670547	0.159659	-0.861579	-0.539955	0.338673	-0.478185	0.174843	-0.459695	0.147082	-0.852175	-0.406977	0.369439	-0.717451	-0.64859	0.198382	0.421154
HMBPPR(g53833)	0.0403185	-0.510417	-0.0445735	-0.793343	0.31349	-0.422776	0.676745	-0.559652	0.697668	0.0715894	0.391617	0.955016	0.284762	0.489896	0.742218	0.113027	-0.479321	-0.138159	0.290272	-0.728757	0.122573	-0.172976	-0.265029	0.873815	0.10758	-0.0762596	0.496336	-0.23169	0.541268	0.862774	0.372548	-0.305056	-0.431338	-0.64366	-0.28583	0.842627	0.324888	-0.53471	0.711551	-0.330848	0.641915	-0.125102	0.883282	0.56972	-0.520338	0.836349	0.243253	0.157851	-0.305056
HMBPPR(g53834)	0.0919273	-0.243923	0.0412007	-0.48283	-0.164836	-0.300209	0.169509	-0.355561	0.281042	0.0254554	0.121822	0.761359	0.0390558	0.334443	0.22739	0.0270612	-0.295441	-0.236045	-0.193301	-0.536431	0.0238985	-0.203183	-0.277222	0.659541	-0.0932882	-0.0899545	0.389633	-0.152344	0.171511	0.65952	-0.140548	-0.193301	-0.177329	-0.427138	-0.24282	0.415416	-0.0047462	-0.170274	0.297327	-0.127661	0.70992	-0.0615026	0.482014	0.468377	-0.180851	0.486165	-0.142099	0.043408	-0.193301
HMBPPR(g53835)	-0.0385615	0.0100649	-0.193236	-0.416447	-0.0679367	-0.309271	0.105282	-0.35377	0.19044	-0.290457	-0.0829212	0.672877	-0.125451	0.269156	0.159587	-0.140979	-0.296898	-0.103523	-0.193236	-0.484725	0.0774583	-0.237729	-0.229654	0.486119	-0.0985141	-0.167041	0.366945	-0.337965	0.13462	0.483178	-0.167517	-0.193236	-0.443359	-0.191129	-0.0498776	0.380546	0.0777983	-0.018615	0.3176	-0.197732	0.756162	-0.229604	0.364634	0.317832	-0.125339	0.314311	-0.28675	0.107919	-0.193236
HMBPPR(g53836)	-0.364952	0.765962	-0.107519	0.321705	-0.00563284	-0.51152	-0.225358	-0.316132	-0.0913676	-0.0223725	-0.01458	-0.102534	-0.480861	-0.206775	-0.235306	-0.382808	-0.387205	-0.498466	-0.320251	0.289097	-0.450798	-0.403927	-0.557316	0.128072	-0.489238	-0.291198	0.170873	-0.478229	0.13399	0.012184	-0.283398	-0.475878	-0.0732848	0.124806	0.189543	0.0315609	0.186559	0.709235	-0.170473	0.20766	0.535735	-0.309893	-0.077151	-0.0578742	0.543173	-0.218721	-0.156963	-0.449355	-0.475878
GPS(g14026)	0.034706	0.355677	0.480155	0.387479	-0.0663058	0.469378	-0.785725	0.297713	-0.78971	-0.0397272	-0.750476	-0.394308	-0.594712	0.0493816	-0.592433	-0.147043	0.645588	0.517777	-0.366201	0.0427557	0.493327	0.53977	0.539359	-0.832577	0.239431	0.65389	0.0757848	0.265276	-0.52586	-0.814712	-0.590815	-0.0383739	0.594836	0.912155	0.488887	-0.76156	-0.403037	0.384911	-0.444418	-0.0871163	-0.395878	0.563585	-0.755852	-0.087662	0.361346	-0.421363	-0.447629	0.36517	-0.0383739
GPS(g75305)	0.0831073	0.523419	0.0791459	0.534211	-0.270931	0.548216	-0.833589	0.542199	-0.869397	-0.296854	-0.697822	-0.61659	-0.44617	-0.132769	-0.793005	-0.120715	0.675665	0.487448	-0.494221	0.313866	0.2492	0.368711	0.512901	-0.897405	0.121613	0.309439	-0.167939	0.217389	-0.750578	-0.847884	-0.676256	0.284432	0.352443	0.907509	0.546202	-0.882191	-0.454353	0.54545	-0.560573	-0.0348545	-0.391241	0.247319	-0.900336	-0.339028	0.48872	-0.718542	-0.515957	0.253404	0.284432
FPPS(g14488)	0.700455	-0.32296	0.653455	-0.336397	-0.146936	0.711653	-0.456827	0.375581	-0.593348	0.327629	-0.257157	0.214956	0.0807973	0.516726	-0.310249	0.541451	0.847404	0.804068	-0.473237	-0.560187	0.831364	0.89221	0.849381	-0.297505	0.758371	0.870762	0.537936	0.701285	-0.532832	-0.167836	-0.621848	0.225908	0.317881	0.601101	0.604597	-0.462214	-0.687171	-0.27414	-0.258009	-0.594198	-0.275953	0.833089	-0.320575	0.555554	-0.279789	0.189493	-0.0642029	0.860559	0.225908
FPPS(g38640)	-0.7765	0.13953	-0.397397	0.0321776	0.394318	-0.730884	0.65403	-0.546558	0.820887	-0.325749	0.0937012	0.176144	-0.17464	-0.136888	0.651423	-0.65006	-0.900909	-0.724543	0.762413	0.197356	-0.585287	-0.778187	-0.764609	0.40365	-0.660515	-0.621289	-0.343138	-0.698272	0.827682	0.260525	0.825506	-0.407956	-0.276904	-0.666153	-0.687148	0.714519	0.916857	0.0597345	0.53814	0.360976	0.506591	-0.609427	0.596324	-0.38354	0.0724815	0.171017	-0.0359094	-0.660998	-0.407956
FPPS(g38644)	-0.825369	0.213733	-0.300534	0.169067	0.308064	-0.82747	0.499556	-0.635388	0.71358	-0.214307	0.0818573	0.106666	-0.315112	-0.262759	0.522272	-0.69514	-0.936429	-0.83665	0.608701	0.255174	-0.629906	-0.817979	-0.879084	0.392381	-0.74801	-0.594924	-0.320731	-0.735165	0.779183	0.224946	0.68817	-0.547761	-0.103156	-0.634092	-0.729553	0.620156	0.815594	0.180657	0.426979	0.530461	0.471173	-0.576782	0.50232	-0.350717	0.208136	0.106248	-0.0510007	-0.777166	-0.547761
FPPS(g38645)	0.756751	-0.708365	0.135206	-0.841745	0.16337	0.373751	0.381027	0.0948335	0.125401	0.327544	0.482954	0.56873	0.734343	0.49658	0.347929	0.812321	0.355258	0.646341	-0.0258926	-0.718789	0.636376	0.60839	0.580947	0.387645	0.840042	0.3992	0.606438	0.483205	-0.00794141	0.527298	0.0390222	0.277437	-0.520535	-0.0523478	0.425806	0.307634	-0.310463	-0.814188	0.240861	-0.737709	-0.108774	0.34111	0.392847	0.714492	-0.864152	0.646378	0.557132	0.791101	0.277437
FPPS(g66532)	0.560637	-0.00358362	0.641347	-0.053974	-0.022082	0.476756	-0.604382	0.185023	-0.752416	0.509163	-0.118971	-0.095583	-0.108635	0.18204	-0.471966	0.495867	0.735177	0.693097	-0.627922	-0.318727	0.715195	0.842763	0.653732	-0.376718	0.694808	0.850142	0.625841	0.52662	-0.519476	-0.306203	-0.712555	-0.0800027	0.348549	0.798443	0.801584	-0.550529	-0.727561	-0.00581904	-0.425826	-0.386396	-0.468865	0.744691	-0.491294	0.547832	-0.0674056	0.00971214	0.172636	0.66261	-0.0800027
FPPS(g71116)	0.400832	-0.209899	1	-0.182419	-0.00227336	0.408883	-0.234393	0.158794	-0.263839	0.738106	-0.0549935	0.13803	-0.0151633	0.433671	-0.0605095	0.346241	0.489011	0.259542	-0.125	-0.299617	0.467473	0.705114	0.464711	-0.143013	0.408832	0.836753	0.45482	0.653808	0.0529991	-0.117863	-0.241235	-0.125	0.5552	0.317394	0.339457	-0.224224	-0.289861	-0.197027	-0.338288	-0.327055	-0.145715	0.938216	-0.104619	0.482523	-0.213214	0.336007	0.10536	0.404518	-0.125
FPPS(g71118)	0.266943	-0.244247	0.0628493	-0.313402	0.446776	0.219261	-0.141782	-0.136931	-0.335392	-0.0498035	-0.160562	0.160959	-0.0654481	0.232685	0.0170534	0.281811	0.418727	0.872284	-0.149313	-0.584427	0.838651	0.585597	0.568974	-0.225149	0.772168	0.590832	0.531875	0.0669308	-0.374867	-0.160712	-0.227118	-0.149313	-0.0442506	0.56093	0.529165	-0.121948	-0.357899	-0.284703	0.287176	-0.46536	-0.473471	0.274129	-0.126992	0.428146	-0.254684	0.177225	0.232097	0.765553	-0.149313
FPPS(g8578)	-0.323905	-0.211908	-0.271642	-0.402117	0.288301	-0.734198	0.784065	-0.634756	0.88486	0.0520541	0.550306	0.588211	0.216156	0.0730089	0.741557	-0.157745	-0.854873	-0.654298	0.475623	-0.193671	-0.436618	-0.611458	-0.721017	0.886712	-0.36985	-0.516128	0.105858	-0.492964	0.789098	0.796037	0.64158	-0.393771	-0.443782	-0.876506	-0.55787	0.912798	0.62703	-0.257567	0.597195	0.112515	0.649075	-0.48124	0.876372	0.173488	-0.252204	0.574933	0.305989	-0.42795	-0.393771
SS(g20154)	0.150248	0.241449	0.092945	-0.0306461	0.457041	-0.193308	-0.224573	-0.330276	-0.349346	0.333388	0.24698	-0.0364508	-0.165655	0.048827	-0.147444	0.258356	0.128679	0.352531	-0.42587	-0.228375	0.288822	0.296605	0.0560606	0.0325323	0.42723	0.353777	0.698124	-0.134819	-0.300119	0.00149099	-0.415199	-0.504325	0.125543	0.477572	0.667847	-0.0957134	-0.283461	0.238643	0.0929784	-0.258318	-0.225806	0.0929126	-0.121496	0.489422	0.229473	0.0785428	0.48832	0.286861	-0.504325
SS(g35659)	0.775924	-0.0922866	0.473348	-0.466948	0.0247441	0.46591	-0.0423321	0.334348	-0.246095	0.613565	0.404748	0.224806	0.473726	0.533147	-0.0882653	0.754969	0.546058	0.454502	-0.372112	-0.337382	0.35313	0.695281	0.542997	0.150241	0.63782	0.520141	0.705377	0.630125	-0.152929	0.244499	-0.385399	0.191034	-0.146071	0.319646	0.846883	-0.0695718	-0.375098	-0.188723	-0.259554	-0.760638	0.0660218	0.566831	0.0266093	0.641563	-0.336823	0.352981	0.418504	0.610538	0.191034
SS(g44952)	0.542071	0.0341536	0.386116	-0.295493	-0.0264756	0.0952558	0.0578451	0.134787	-0.0293289	0.711504	0.620007	0.1973	0.422134	0.380604	-0.0330594	0.584983	0.172963	-0.0577812	-0.345198	-0.113631	-0.115165	0.28467	0.0557491	0.417996	0.231845	0.192712	0.577155	0.394994	0.00431901	0.440126	-0.292074	-0.00230385	0.0195613	-0.0391729	0.518258	0.0807123	-0.184076	0.0309314	-0.210961	-0.44116	0.285648	0.313627	0.182897	0.546075	-0.0506233	0.336835	0.464	0.139407	-0.00230385
SS(g53731)	0.415552	-0.493675	-0.152427	-0.694765	0.207163	-0.301484	0.572421	-0.374494	0.443975	0.403425	0.873124	0.617798	0.64707	0.216142	0.471066	0.598236	-0.273145	-0.00579866	-0.0615962	-0.519449	0.0592975	-0.00112575	-0.164718	0.878563	0.352295	-0.111814	0.598034	-0.0201012	0.236894	0.911914	0.148493	-0.127769	-0.549278	-0.515651	0.0841584	0.642214	-0.0574781	-0.529968	0.420667	-0.33584	0.232408	-0.161595	0.684212	0.703626	-0.541466	0.67902	0.74186	0.193129	-0.127769
SQE(g20451)	-0.339916	0.800601	-0.0883525	0.457262	-0.0063025	-0.48294	-0.244115	-0.251149	-0.143335	0.118134	0.113147	-0.326584	-0.410269	-0.370262	-0.300792	-0.301797	-0.35296	-0.524587	-0.316648	0.473496	-0.526558	-0.368257	-0.555664	0.0454046	-0.478538	-0.299142	0.0925702	-0.406929	0.126412	-0.0749251	-0.24515	-0.448686	-0.0317418	0.160914	0.238742	-0.0503832	0.144225	0.728395	-0.309537	0.304048	0.317822	-0.29561	-0.172889	-0.121867	0.562302	-0.31825	0.0112079	-0.533757	-0.448686
SQE(g35386)	-0.439515	0.968945	-0.218449	0.67013	-0.0849664	-0.278475	-0.405797	0.00110984	-0.303332	-0.195994	-0.215138	-0.576961	-0.539301	-0.438221	-0.474271	-0.480402	-0.195116	-0.407573	-0.265587	0.676643	-0.53534	-0.366923	-0.401518	-0.317242	-0.549511	-0.34598	-0.196475	-0.396692	-0.0419901	-0.420708	-0.271656	-0.227633	-0.00412572	0.369812	0.266072	-0.29037	0.169288	0.883245	-0.420733	0.337417	0.21065	-0.342532	-0.437496	-0.458586	0.708131	-0.625668	-0.277486	-0.525332	-0.227633
SQE(g44684)	-0.282624	0.446754	-0.278404	0.452788	-0.120223	-0.521284	-0.0998857	-0.326286	-0.0553498	0.15401	0.340423	-0.435046	-0.162915	-0.776366	-0.232566	-0.133916	-0.444008	-0.506794	-0.245971	0.512918	-0.455651	-0.407182	-0.57843	0.102588	-0.387922	-0.432146	-0.106792	-0.391498	0.182639	0.0129208	-0.0282089	-0.336498	-0.279297	-0.0386255	-0.010346	0.023668	-0.010542	0.344289	-0.327803	0.586156	-0.102035	-0.434008	-0.137355	-0.141166	0.203819	-0.325784	0.287194	-0.592032	-0.336498
SQE(g54058)	-0.295626	0.854628	0.0389649	0.457667	0.0836269	-0.302807	-0.317868	-0.127952	-0.256512	0.11286	-0.0336894	-0.388984	-0.462887	-0.254337	-0.335713	-0.291293	-0.16581	-0.327694	-0.274297	0.452828	-0.368974	-0.166826	-0.337413	-0.155154	-0.341678	-0.104066	0.135892	-0.287614	0.0864858	-0.262179	-0.271998	-0.407187	0.0191941	0.385025	0.431073	-0.161098	0.138546	0.740102	-0.36576	0.145419	0.23287	-0.121096	-0.285011	-0.139097	0.546033	-0.34729	-0.0370167	-0.363072	-0.407187
Beta-AS(g11478)	-0.308386	0.725491	-0.151241	0.297943	0.207851	-0.472112	-0.0634974	-0.298081	-0.036191	0.0992791	0.198279	-0.258542	-0.299625	-0.30092	-0.123303	-0.224815	-0.359729	-0.37057	-0.157683	0.366122	-0.398766	-0.276598	-0.457314	0.0807972	-0.307674	-0.253067	0.190441	-0.418786	0.245699	-0.0294252	-0.0764244	-0.459533	-0.254552	0.184027	0.359131	0.0990222	0.238561	0.565856	-0.169843	0.1349	0.265316	-0.308219	-0.0532285	-0.0578823	0.363598	-0.194354	0.177062	-0.385782	-0.459533
Beta-AS(g23322)	-0.113321	-0.106449	-0.326333	-0.226402	0.250291	-0.656555	0.647672	-0.485983	0.654784	0.29678	0.855102	0.25103	0.398161	-0.130971	0.496547	0.132361	-0.691973	-0.583528	0.221192	0.0391265	-0.539202	-0.50399	-0.672391	0.813455	-0.240776	-0.530648	0.146039	-0.361979	0.520562	0.738731	0.45234	-0.305999	-0.386035	-0.730543	-0.278447	0.695814	0.37544	-0.132546	0.369866	0.143748	0.321299	-0.502035	0.664175	0.205843	-0.118761	0.387805	0.642325	-0.457019	-0.305999
Beta-AS(g24677)	0.353781	-0.880642	0.216022	-0.851409	0.134455	0.103414	0.641378	-0.148854	0.566161	0.206501	0.311196	0.806172	0.564145	0.509677	0.692488	0.398	-0.0571352	0.195182	0.409002	-0.733438	0.433171	0.24464	0.232944	0.568293	0.419592	0.224111	0.307619	0.284877	0.461133	0.645061	0.460079	0.114252	-0.377422	-0.526223	-0.257478	0.615857	0.0955311	-0.936756	0.461034	-0.423842	0.187493	0.268886	0.706836	0.526293	-0.910452	0.822166	0.276846	0.444474	0.114252
Beta-AS(g47947)	0.638501	-0.248192	0.629982	-0.159029	-0.0461566	0.845361	-0.34402	0.576257	-0.541323	0.366864	-0.193589	-0.139912	0.201845	0.35428	-0.270286	0.543252	0.893767	0.799315	-0.188485	-0.228935	0.709349	0.940853	0.936146	-0.530387	0.743145	0.824997	0.26892	0.811433	-0.385272	-0.405171	-0.332181	0.377531	0.255111	0.654091	0.653016	-0.512457	-0.52242	-0.297167	-0.40408	-0.538109	-0.555855	0.838334	-0.417016	0.274013	-0.335747	0.0303642	0.0848032	0.756727	0.377531
Beta-AS(g70387)	0.451707	-0.312413	0.688856	-0.344968	0.323046	0.422253	-0.253744	0.00267915	-0.41331	0.438581	-0.151994	0.205692	-0.0572903	0.447947	-0.0265336	0.427394	0.61867	0.800509	-0.188852	-0.617205	0.909823	0.878873	0.71217	-0.25552	0.823816	0.967347	0.678862	0.469147	-0.23819	-0.192541	-0.320128	-0.188852	0.324967	0.611572	0.602692	-0.232797	-0.446395	-0.333519	-0.00900311	-0.548371	-0.437623	0.802576	-0.15953	0.621339	-0.322127	0.344846	0.236348	0.816236	-0.188852
DDS(g48636)	-0.368533	0.854342	-0.160587	0.513492	-0.0216722	-0.456972	-0.279569	-0.197957	-0.176411	0.0253082	0.0540565	-0.384824	-0.435417	-0.38531	-0.347249	-0.346394	-0.331479	-0.510697	-0.320955	0.528951	-0.561146	-0.40077	-0.546392	-0.0187516	-0.511142	-0.346012	0.023283	-0.432086	0.0580925	-0.136691	-0.265234	-0.395979	-0.0199135	0.192603	0.239465	-0.103346	0.152705	0.793087	-0.311824	0.31498	0.310192	-0.348383	-0.228463	-0.206502	0.636131	-0.401081	-0.0532891	-0.549258	-0.395979
DDS(g71121)	-0.264323	0.848539	-0.0163921	0.458541	0.0742924	-0.316641	-0.343938	-0.142051	-0.294842	0.103767	0.000616849	-0.396543	-0.446555	-0.285127	-0.372552	-0.252138	-0.15545	-0.295638	-0.344405	0.438488	-0.357366	-0.170593	-0.340584	-0.139029	-0.310696	-0.122188	0.163148	-0.308185	0.0102821	-0.240413	-0.327894	-0.404841	0.00486463	0.398302	0.457211	-0.181268	0.0760263	0.748464	-0.354345	0.150164	0.198032	-0.161986	-0.304254	-0.10972	0.56429	-0.365874	-0.0018774	-0.346219	-0.404841
PPDS(g10005)	0.166132	-0.112452	-0.0467443	-0.436409	0.301624	-0.47716	0.540681	-0.414325	0.489534	0.511831	0.873406	0.426939	0.439002	0.182598	0.440266	0.365046	-0.436804	-0.336696	0.0205272	-0.213239	-0.286074	-0.174873	-0.420517	0.836643	0.0439544	-0.202676	0.531456	-0.14033	0.415146	0.79262	0.199549	-0.331885	-0.339421	-0.505109	0.0968678	0.633202	0.2032	-0.155969	0.310552	-0.213223	0.410078	-0.193746	0.648938	0.528719	-0.193192	0.561404	0.700847	-0.130981	-0.331885
PPDS(g26345)	0.347286	-0.390754	-0.0407724	-0.698925	0.298911	-0.337215	0.640835	-0.376719	0.53908	0.474542	0.880544	0.648976	0.609807	0.347865	0.555261	0.526843	-0.327762	-0.119848	0.0511113	-0.478001	-0.0477218	-0.0257357	-0.223289	0.914027	0.265651	-0.0956699	0.628043	-0.0188081	0.385167	0.920314	0.226491	-0.20032	-0.475203	-0.548976	0.102496	0.71338	0.11569	-0.44147	0.435609	-0.401175	0.395047	-0.106877	0.762108	0.684695	-0.467429	0.741182	0.72359	0.125982	-0.20032
PPTS(g12436)	-0.412794	-0.22597	-0.134571	-0.239988	0.557998	-0.194722	0.772288	-0.15956	0.794846	-0.202277	0.0721312	0.223672	0.164334	0.28563	0.795738	-0.306538	-0.427807	-0.222973	0.99757	-0.0125312	-0.213595	-0.272805	-0.175164	0.200438	-0.18145	-0.212288	-0.286473	-0.205393	0.710562	0.142779	0.948159	-0.055573	-0.146265	-0.523192	-0.469506	0.618244	0.843963	-0.310661	0.598764	-0.098456	0.209132	-0.185071	0.596206	-0.288275	-0.22954	0.354895	0.0922954	-0.173618	-0.055573
PPTS(g51801)	-0.580177	0.845547	-0.266806	0.948374	-0.32034	-0.309337	-0.559136	0.00719426	-0.376145	-0.271712	-0.344681	-0.783616	-0.647359	-0.743853	-0.620661	-0.618807	-0.234744	-0.551051	-0.290126	0.855233	-0.633341	-0.532982	-0.521606	-0.458261	-0.74205	-0.45473	-0.553709	-0.432452	-0.198612	-0.569399	-0.277781	-0.174354	0.308437	0.24705	-0.14479	-0.481586	0.0416352	0.896972	-0.49931	0.766356	-0.0620543	-0.415326	-0.607623	-0.6787	0.857042	-0.841635	-0.41602	-0.760052	-0.174354
[truncated: 46 more columns]

## Sheet: Table S10
Table S10. Identification compound from P. ginseng at different types using UPLC-Orbitrap MS.
	Formula	Molecular weight	RT [min]	GR1	GR2	GR3	CT1	CT2	CT3	AR1	AR2	AR3
2malonyl-Rb1 or isomer	C60 H96 O29	1280.6	30.082	2.60032e+08	4.82894e+08	4.29646e+08	1.14368e+09	1.46953e+09	2.20238e+09	1.7529e+08	5.10233e+08	3.81642e+08
2malonyl-Rd or isomer	C54 H86 O24	1118.55	34.018	4.20547e+08	2.78219e+08	5.18502e+08	3.84202e+06	4.05033e+06	9.67055e+06	1.55493e+06	1.16319e+06	1.67802e+06
2malonyl-Rf or Isomer	C48 H76 O20	972.493	21.95	2.62242e+08	4.24673e+08	5.59796e+08	7.48504e+08	9.48924e+08	1.67558e+09	1.07668e+07	5.15568e+06	6.4845e+06
m-majoroside F6 or its isomer	C51 H84 O22	1048.55	23.193	8.16818e+07	5.18892e+07	6.60781e+07	1.9232e+08	6.47138e+07	6.79881e+07	3.94845e+07	7.85158e+07	6.90833e+07
m-quinquenoside I or isomer	C55 H88 O22	1100.58	32.446	684642	1.34188e+06	5.72924e+06	5.31055e+06	4.49519e+06	5.42253e+06	7.69603e+06	9.35913e+06	9.43219e+06
m-Rb1	C57 H94 O26	1194.6	30.242	2.59266e+09	3.46672e+09	3.29302e+09	6.51061e+08	7.18549e+08	8.96933e+08	2.75226e+08	5.85556e+08	6.08287e+08
m-Rb2	C56 H92 O25	1164.59	30.969	2.65859e+09	5.08698e+09	5.33316e+09	5.16847e+08	3.56668e+08	6.8443e+08	2.79671e+08	7.7997e+08	6.72773e+08
m-Rc or isomer-A	C56 H92 O25	1164.59	29.969	5.05411e+09	9.26474e+09	8.81841e+09	6.32327e+07	3.42014e+07	2.22909e+09	5.9051e+08	1.9248e+09	1.41954e+09
m-Rc or isomer-B	C56 H92 O25	1164.59	31.135	5.93421e+08	6.44585e+08	4.99347e+08	7.23079e+07	6.29036e+07	8.47289e+07	4.4768e+07	8.39814e+07	1.25975e+08
m-Rd or isomer-C	C51 H84 O21	1032.55	32.433	3.14122e+09	9.34845e+09	4.06341e+09	7.55099e+08	5.16955e+08	8.21844e+08	1.23763e+09	1.98437e+09	2.29864e+09
m-Rd or isomer-D	C51 H84 O21	1032.55	34.827	7.37605e+08	9.09446e+08	1.24784e+09	1.20497e+08	1.34941e+08	1.90129e+08	5.01527e+07	9.22699e+07	1.01663e+08
m-Re5	C45 H74 O18	902.487	16.613	7.55916e+06	1.85993e+07	5.1597e+07	1.78668e+08	2.42793e+08	5.6348e+08	1.08042e+07	1.20235e+07	1.27329e+07
m-Rg3 or isomer	C45 H74 O16	870.498	39.404	5.15514e+07	2.30953e+08	2.57321e+08	8.54658e+07	2.62851e+07	4.46884e+07	1.59725e+07	3.05302e+07	3.63539e+07
m-Ro	C51 H78 O22	1042.5	31.043	1.18168e+08	2.80082e+08	2.87288e+08	1.01631e+08	2.36566e+08	3.56823e+08	1.65534e+06	2.24037e+06	1.0517e+06
Isomer of m-Rg1	C45 H74 O17	886.493	19.254	3.29467e+08	6.0148e+08	1.80324e+09	9.70081e+06	1.41862e+09	1.45503e+09	1.08964e+07	9.00105e+07	3.75837e+07
Isomer of m-Ro	C51 H78 O22	1042.5	31.639	3.4496e+07	7.26648e+07	9.70737e+07	2.30936e+07	4.02866e+07	7.37696e+07	1.22627e+06	1.63132e+06	1.27601e+06

[truncated: 1 more sheets: Table S11]
